# Supplementary material for: Morphosemantic activation of opaque Chinese words in sentence comprehension
Source: PLoS One. 2020 Aug 12;15(8):e0236697. doi: 10.1371/journal.pone.0236697 (PMC7423111; doi:10.1371/journal.pone.0236697)
Supplement: S1 Data — (XLS) [file pone.0236697.s001.xls]

## Sheet: Exp1
Subject	Item	condition	Type	Onset	ACC	RT
1	1	Related	morpheme	second morpheme	1	774
1	2	Related	morpheme	second morpheme	1	1004
1	3	Related	morpheme	second morpheme	1	1122
1	4	Related	morpheme	second morpheme	1	844
1	5	Related	morpheme	second morpheme	1	789
1	6	Related	morpheme	second morpheme	1	674
1	7	Related	morpheme	second morpheme	1	786
1	8	Related	morpheme	second morpheme	1	1260
1	9	Related	morpheme	second morpheme	1	595
1	10	Related	morpheme	second morpheme	1	1034
1	11	Related	morpheme	second morpheme	1	1792
1	12	Related	morpheme	second morpheme	1	646
1	13	Related	morpheme	second morpheme	1	907
1	14	Related	morpheme	second morpheme	1	618
1	15	Un-related	morpheme	second morpheme	1	857
1	16	Un-related	morpheme	second morpheme	1	696
1	17	Un-related	morpheme	second morpheme	1	942
1	18	Un-related	morpheme	second morpheme	1	803
1	19	Un-related	morpheme	second morpheme	1	1009
1	20	Un-related	morpheme	second morpheme	1	884
1	21	Un-related	morpheme	second morpheme	1	731
1	22	Un-related	morpheme	second morpheme	1	717
1	23	Un-related	morpheme	second morpheme	1	844
1	24	Un-related	morpheme	second morpheme	1	784
1	25	Un-related	morpheme	second morpheme	0	0
1	26	Un-related	morpheme	second morpheme	1	928
2	1	Related	morpheme	second morpheme	1	723
2	2	Related	morpheme	second morpheme	1	452
2	3	Related	morpheme	second morpheme	1	851
2	4	Related	morpheme	second morpheme	1	598
2	5	Related	morpheme	second morpheme	1	473
2	6	Related	morpheme	second morpheme	1	571
2	7	Related	morpheme	second morpheme	1	438
2	8	Related	morpheme	second morpheme	1	562
2	9	Related	morpheme	second morpheme	1	456
2	10	Related	morpheme	second morpheme	1	429
2	11	Related	morpheme	second morpheme	1	423
2	12	Related	morpheme	second morpheme	1	498
2	13	Related	morpheme	second morpheme	1	504
2	14	Related	morpheme	second morpheme	1	544
2	15	Un-related	morpheme	second morpheme	1	548
2	16	Un-related	morpheme	second morpheme	1	911
2	17	Un-related	morpheme	second morpheme	1	1243
2	18	Un-related	morpheme	second morpheme	1	545
2	19	Un-related	morpheme	second morpheme	1	465
2	20	Un-related	morpheme	second morpheme	1	468
2	21	Un-related	morpheme	second morpheme	1	578
2	22	Un-related	morpheme	second morpheme	1	483
2	23	Un-related	morpheme	second morpheme	1	875
2	24	Un-related	morpheme	second morpheme	1	520
2	25	Un-related	morpheme	second morpheme	1	571
2	26	Un-related	morpheme	second morpheme	1	1100
3	1	Related	morpheme	second morpheme	1	985
3	2	Related	morpheme	second morpheme	1	624
3	3	Related	morpheme	second morpheme	1	838
3	4	Related	morpheme	second morpheme	1	845
3	5	Related	morpheme	second morpheme	1	795
3	6	Related	morpheme	second morpheme	1	1007
3	7	Related	morpheme	second morpheme	1	704
3	8	Related	morpheme	second morpheme	1	1060
3	9	Related	morpheme	second morpheme	1	673
3	10	Related	morpheme	second morpheme	1	760
3	11	Related	morpheme	second morpheme	1	939
3	12	Related	morpheme	second morpheme	1	941
3	13	Related	morpheme	second morpheme	1	872
3	14	Related	morpheme	second morpheme	1	631
3	15	Un-related	morpheme	second morpheme	1	686
3	16	Un-related	morpheme	second morpheme	1	933
3	17	Un-related	morpheme	second morpheme	1	839
3	18	Un-related	morpheme	second morpheme	1	1184
3	19	Un-related	morpheme	second morpheme	1	852
3	20	Un-related	morpheme	second morpheme	1	697
3	21	Un-related	morpheme	second morpheme	1	889
3	22	Un-related	morpheme	second morpheme	1	615
3	23	Un-related	morpheme	second morpheme	1	520
3	24	Un-related	morpheme	second morpheme	1	879
3	25	Un-related	morpheme	second morpheme	1	814
3	26	Un-related	morpheme	second morpheme	1	617
4	1	Related	morpheme	second morpheme	1	1197
4	2	Related	morpheme	second morpheme	1	639
4	3	Related	morpheme	second morpheme	1	611
4	4	Related	morpheme	second morpheme	1	737
4	5	Related	morpheme	second morpheme	1	607
4	6	Related	morpheme	second morpheme	1	658
4	7	Related	morpheme	second morpheme	1	584
4	8	Related	morpheme	second morpheme	1	653
4	9	Related	morpheme	second morpheme	1	772
4	10	Related	morpheme	second morpheme	1	558
4	11	Related	morpheme	second morpheme	1	768
4	12	Related	morpheme	second morpheme	1	747
4	13	Related	morpheme	second morpheme	1	519
4	14	Related	morpheme	second morpheme	1	597
4	15	Un-related	morpheme	second morpheme	1	621
4	16	Un-related	morpheme	second morpheme	1	649
4	17	Un-related	morpheme	second morpheme	1	686
4	18	Un-related	morpheme	second morpheme	1	876
4	19	Un-related	morpheme	second morpheme	1	695
4	20	Un-related	morpheme	second morpheme	1	809
4	21	Un-related	morpheme	second morpheme	1	743
4	22	Un-related	morpheme	second morpheme	1	582
4	23	Un-related	morpheme	second morpheme	1	755
4	24	Un-related	morpheme	second morpheme	1	701
4	25	Un-related	morpheme	second morpheme	1	623
4	26	Un-related	morpheme	second morpheme	1	528
5	1	Related	morpheme	second morpheme	1	753
5	2	Related	morpheme	second morpheme	1	732
5	3	Related	morpheme	second morpheme	1	861
5	4	Related	morpheme	second morpheme	1	994
5	5	Related	morpheme	second morpheme	1	818
5	6	Related	morpheme	second morpheme	1	1111
5	7	Related	morpheme	second morpheme	1	638
5	8	Related	morpheme	second morpheme	1	1072
5	9	Related	morpheme	second morpheme	1	862
5	10	Related	morpheme	second morpheme	1	1101
5	11	Related	morpheme	second morpheme	1	1765
5	12	Related	morpheme	second morpheme	1	788
5	13	Related	morpheme	second morpheme	1	784
5	14	Related	morpheme	second morpheme	1	582
5	15	Un-related	morpheme	second morpheme	1	692
5	16	Un-related	morpheme	second morpheme	1	1017
5	17	Un-related	morpheme	second morpheme	1	703
5	18	Un-related	morpheme	second morpheme	1	654
5	19	Un-related	morpheme	second morpheme	1	709
5	20	Un-related	morpheme	second morpheme	1	770
5	21	Un-related	morpheme	second morpheme	1	832
5	22	Un-related	morpheme	second morpheme	1	681
5	23	Un-related	morpheme	second morpheme	1	764
5	24	Un-related	morpheme	second morpheme	1	833
5	25	Un-related	morpheme	second morpheme	1	1415
5	26	Un-related	morpheme	second morpheme	1	936
6	1	Related	morpheme	second morpheme	1	816
6	2	Related	morpheme	second morpheme	1	669
6	3	Related	morpheme	second morpheme	1	994
6	4	Related	morpheme	second morpheme	1	683
6	5	Related	morpheme	second morpheme	1	588
6	6	Related	morpheme	second morpheme	1	754
6	7	Related	morpheme	second morpheme	1	628
6	8	Related	morpheme	second morpheme	0	0
6	9	Related	morpheme	second morpheme	1	634
6	10	Related	morpheme	second morpheme	1	861
6	11	Related	morpheme	second morpheme	1	565
6	12	Related	morpheme	second morpheme	0	0
6	13	Related	morpheme	second morpheme	1	610
6	14	Related	morpheme	second morpheme	1	582
6	15	Un-related	morpheme	second morpheme	1	799
6	16	Un-related	morpheme	second morpheme	1	947
6	17	Un-related	morpheme	second morpheme	1	942
6	18	Un-related	morpheme	second morpheme	1	676
6	19	Un-related	morpheme	second morpheme	1	724
6	20	Un-related	morpheme	second morpheme	1	759
6	21	Un-related	morpheme	second morpheme	1	779
6	22	Un-related	morpheme	second morpheme	1	722
6	23	Un-related	morpheme	second morpheme	1	856
6	24	Un-related	morpheme	second morpheme	1	1052
6	25	Un-related	morpheme	second morpheme	1	964
6	26	Un-related	morpheme	second morpheme	1	652
7	1	Related	morpheme	second morpheme	1	587
7	2	Related	morpheme	second morpheme	1	693
7	3	Related	morpheme	second morpheme	0	0
7	4	Related	morpheme	second morpheme	1	643
7	5	Related	morpheme	second morpheme	1	611
7	6	Related	morpheme	second morpheme	1	719
7	7	Related	morpheme	second morpheme	1	670
7	8	Related	morpheme	second morpheme	1	734
7	9	Related	morpheme	second morpheme	0	0
7	10	Related	morpheme	second morpheme	1	630
7	11	Related	morpheme	second morpheme	1	727
7	12	Related	morpheme	second morpheme	1	679
7	13	Related	morpheme	second morpheme	1	574
7	14	Related	morpheme	second morpheme	1	668
7	15	Un-related	morpheme	second morpheme	1	593
7	16	Un-related	morpheme	second morpheme	1	621
7	17	Un-related	morpheme	second morpheme	1	616
7	18	Un-related	morpheme	second morpheme	1	607
7	19	Un-related	morpheme	second morpheme	1	651
7	20	Un-related	morpheme	second morpheme	1	1230
7	21	Un-related	morpheme	second morpheme	1	626
7	22	Un-related	morpheme	second morpheme	1	765
7	23	Un-related	morpheme	second morpheme	1	595
7	24	Un-related	morpheme	second morpheme	1	920
7	25	Un-related	morpheme	second morpheme	1	530
7	26	Un-related	morpheme	second morpheme	1	570
8	1	Related	morpheme	second morpheme	1	1446
8	2	Related	morpheme	second morpheme	1	616
8	3	Related	morpheme	second morpheme	1	739
8	4	Related	morpheme	second morpheme	1	651
8	5	Related	morpheme	second morpheme	1	822
8	6	Related	morpheme	second morpheme	1	575
8	7	Related	morpheme	second morpheme	1	683
8	8	Related	morpheme	second morpheme	1	886
8	9	Related	morpheme	second morpheme	0	0
8	10	Related	morpheme	second morpheme	1	656
8	11	Related	morpheme	second morpheme	0	0
8	12	Related	morpheme	second morpheme	1	701
8	13	Related	morpheme	second morpheme	1	892
8	14	Related	morpheme	second morpheme	1	744
8	15	Un-related	morpheme	second morpheme	1	883
8	16	Un-related	morpheme	second morpheme	1	775
8	17	Un-related	morpheme	second morpheme	1	719
8	18	Un-related	morpheme	second morpheme	1	890
8	19	Un-related	morpheme	second morpheme	1	1027
8	20	Un-related	morpheme	second morpheme	1	708
8	21	Un-related	morpheme	second morpheme	1	645
8	22	Un-related	morpheme	second morpheme	1	661
8	23	Un-related	morpheme	second morpheme	1	707
8	24	Un-related	morpheme	second morpheme	1	1044
8	25	Un-related	morpheme	second morpheme	1	845
8	26	Un-related	morpheme	second morpheme	1	882
9	1	Related	morpheme	second morpheme	1	799
9	2	Related	morpheme	second morpheme	1	602
9	3	Related	morpheme	second morpheme	1	852
9	4	Related	morpheme	second morpheme	1	614
9	5	Related	morpheme	second morpheme	1	565
9	6	Related	morpheme	second morpheme	1	700
9	7	Related	morpheme	second morpheme	1	659
9	8	Related	morpheme	second morpheme	1	1111
9	9	Related	morpheme	second morpheme	1	617
9	10	Related	morpheme	second morpheme	1	494
9	11	Related	morpheme	second morpheme	1	763
9	12	Related	morpheme	second morpheme	1	599
9	13	Related	morpheme	second morpheme	1	666
9	14	Related	morpheme	second morpheme	1	767
9	15	Un-related	morpheme	second morpheme	1	653
9	16	Un-related	morpheme	second morpheme	1	695
9	17	Un-related	morpheme	second morpheme	1	814
9	18	Un-related	morpheme	second morpheme	1	710
9	19	Un-related	morpheme	second morpheme	1	629
9	20	Un-related	morpheme	second morpheme	1	824
9	21	Un-related	morpheme	second morpheme	1	621
9	22	Un-related	morpheme	second morpheme	1	796
9	23	Un-related	morpheme	second morpheme	1	662
9	24	Un-related	morpheme	second morpheme	1	654
9	25	Un-related	morpheme	second morpheme	1	1067
9	26	Un-related	morpheme	second morpheme	1	883
10	1	Related	morpheme	second morpheme	1	1039
10	2	Related	morpheme	second morpheme	1	1221
10	3	Related	morpheme	second morpheme	1	1102
10	4	Related	morpheme	second morpheme	1	442
10	5	Related	morpheme	second morpheme	1	1371
10	6	Related	morpheme	second morpheme	1	1635
10	7	Related	morpheme	second morpheme	1	1323
10	8	Related	morpheme	second morpheme	1	1660
10	9	Related	morpheme	second morpheme	1	1165
10	10	Related	morpheme	second morpheme	1	834
10	11	Related	morpheme	second morpheme	1	741
10	12	Related	morpheme	second morpheme	1	1634
10	13	Related	morpheme	second morpheme	1	812
10	14	Related	morpheme	second morpheme	1	891
10	15	Un-related	morpheme	second morpheme	1	1179
10	16	Un-related	morpheme	second morpheme	1	945
10	17	Un-related	morpheme	second morpheme	1	3505
10	18	Un-related	morpheme	second morpheme	1	1854
10	19	Un-related	morpheme	second morpheme	1	1008
10	20	Un-related	morpheme	second morpheme	1	845
10	21	Un-related	morpheme	second morpheme	1	931
10	22	Un-related	morpheme	second morpheme	0	0
10	23	Un-related	morpheme	second morpheme	1	1977
10	24	Un-related	morpheme	second morpheme	1	1290
10	25	Un-related	morpheme	second morpheme	1	893
10	26	Un-related	morpheme	second morpheme	0	0
11	1	Un-related	morpheme	second morpheme	1	764
11	2	Un-related	morpheme	second morpheme	1	755
11	3	Un-related	morpheme	second morpheme	0	0
11	4	Un-related	morpheme	second morpheme	1	892
11	5	Un-related	morpheme	second morpheme	1	924
11	6	Un-related	morpheme	second morpheme	1	832
11	7	Un-related	morpheme	second morpheme	1	804
11	8	Un-related	morpheme	second morpheme	1	917
11	9	Un-related	morpheme	second morpheme	1	1075
11	10	Un-related	morpheme	second morpheme	0	0
11	11	Un-related	morpheme	second morpheme	1	843
11	12	Un-related	morpheme	second morpheme	1	820
11	13	Un-related	morpheme	second morpheme	1	1128
11	14	Un-related	morpheme	second morpheme	1	873
11	15	Related	morpheme	second morpheme	1	737
11	16	Related	morpheme	second morpheme	1	699
11	17	Related	morpheme	second morpheme	1	982
11	18	Related	morpheme	second morpheme	1	855
11	19	Related	morpheme	second morpheme	1	1107
11	20	Related	morpheme	second morpheme	1	658
11	21	Related	morpheme	second morpheme	1	872
11	22	Related	morpheme	second morpheme	1	778
11	23	Related	morpheme	second morpheme	1	1026
11	24	Related	morpheme	second morpheme	1	898
11	25	Related	morpheme	second morpheme	1	1004
11	26	Related	morpheme	second morpheme	1	763
12	1	Un-related	morpheme	second morpheme	1	734
12	2	Un-related	morpheme	second morpheme	1	662
12	3	Un-related	morpheme	second morpheme	1	993
12	4	Un-related	morpheme	second morpheme	1	695
12	5	Un-related	morpheme	second morpheme	1	857
12	6	Un-related	morpheme	second morpheme	1	1417
12	7	Un-related	morpheme	second morpheme	1	675
12	8	Un-related	morpheme	second morpheme	1	947
12	9	Un-related	morpheme	second morpheme	1	766
12	10	Un-related	morpheme	second morpheme	1	801
12	11	Un-related	morpheme	second morpheme	1	1103
12	12	Un-related	morpheme	second morpheme	1	924
12	13	Un-related	morpheme	second morpheme	1	751
12	14	Un-related	morpheme	second morpheme	1	712
12	15	Related	morpheme	second morpheme	1	754
12	16	Related	morpheme	second morpheme	1	867
12	17	Related	morpheme	second morpheme	1	689
12	18	Related	morpheme	second morpheme	1	726
12	19	Related	morpheme	second morpheme	1	958
12	20	Related	morpheme	second morpheme	1	704
12	21	Related	morpheme	second morpheme	1	766
12	22	Related	morpheme	second morpheme	1	823
12	23	Related	morpheme	second morpheme	1	642
12	24	Related	morpheme	second morpheme	1	824
12	25	Related	morpheme	second morpheme	1	757
12	26	Related	morpheme	second morpheme	1	757
13	1	Un-related	morpheme	second morpheme	1	850
13	2	Un-related	morpheme	second morpheme	1	756
13	3	Un-related	morpheme	second morpheme	1	782
13	4	Un-related	morpheme	second morpheme	1	800
13	5	Un-related	morpheme	second morpheme	1	520
13	6	Un-related	morpheme	second morpheme	1	732
13	7	Un-related	morpheme	second morpheme	1	998
13	8	Un-related	morpheme	second morpheme	1	887
13	9	Un-related	morpheme	second morpheme	1	678
13	10	Un-related	morpheme	second morpheme	1	1080
13	11	Un-related	morpheme	second morpheme	1	1115
13	12	Un-related	morpheme	second morpheme	0	0
13	13	Un-related	morpheme	second morpheme	1	863
13	14	Un-related	morpheme	second morpheme	1	802
13	15	Related	morpheme	second morpheme	1	767
13	16	Related	morpheme	second morpheme	1	971
13	17	Related	morpheme	second morpheme	1	1107
13	18	Related	morpheme	second morpheme	1	908
13	19	Related	morpheme	second morpheme	1	674
13	20	Related	morpheme	second morpheme	1	1466
13	21	Related	morpheme	second morpheme	1	738
13	22	Related	morpheme	second morpheme	1	950
13	23	Related	morpheme	second morpheme	1	1651
13	24	Related	morpheme	second morpheme	1	974
13	25	Related	morpheme	second morpheme	1	737
13	26	Related	morpheme	second morpheme	1	966
14	1	Un-related	morpheme	second morpheme	0	0
14	2	Un-related	morpheme	second morpheme	1	1851
14	3	Un-related	morpheme	second morpheme	0	0
14	4	Un-related	morpheme	second morpheme	1	1306
14	5	Un-related	morpheme	second morpheme	1	1236
14	6	Un-related	morpheme	second morpheme	1	1855
14	7	Un-related	morpheme	second morpheme	1	1560
14	8	Un-related	morpheme	second morpheme	1	1391
14	9	Un-related	morpheme	second morpheme	1	722
14	10	Un-related	morpheme	second morpheme	1	1168
14	11	Un-related	morpheme	second morpheme	1	1180
14	12	Un-related	morpheme	second morpheme	0	0
14	13	Un-related	morpheme	second morpheme	1	1768
14	14	Un-related	morpheme	second morpheme	1	981
14	15	Related	morpheme	second morpheme	0	0
14	16	Related	morpheme	second morpheme	1	1029
14	17	Related	morpheme	second morpheme	1	1280
14	18	Related	morpheme	second morpheme	1	882
14	19	Related	morpheme	second morpheme	1	922
14	20	Related	morpheme	second morpheme	1	1568
14	21	Related	morpheme	second morpheme	1	1122
14	22	Related	morpheme	second morpheme	1	856
14	23	Related	morpheme	second morpheme	1	822
14	24	Related	morpheme	second morpheme	1	866
14	25	Related	morpheme	second morpheme	1	1273
14	26	Related	morpheme	second morpheme	1	1489
15	1	Un-related	morpheme	second morpheme	1	650
15	2	Un-related	morpheme	second morpheme	1	608
15	3	Un-related	morpheme	second morpheme	1	756
15	4	Un-related	morpheme	second morpheme	1	652
15	5	Un-related	morpheme	second morpheme	1	638
15	6	Un-related	morpheme	second morpheme	1	834
15	7	Un-related	morpheme	second morpheme	1	552
15	8	Un-related	morpheme	second morpheme	1	791
15	9	Un-related	morpheme	second morpheme	1	655
15	10	Un-related	morpheme	second morpheme	1	840
15	11	Un-related	morpheme	second morpheme	1	698
15	12	Un-related	morpheme	second morpheme	1	719
15	13	Un-related	morpheme	second morpheme	1	671
15	14	Un-related	morpheme	second morpheme	1	583
15	15	Related	morpheme	second morpheme	1	635
15	16	Related	morpheme	second morpheme	1	724
15	17	Related	morpheme	second morpheme	1	624
15	18	Related	morpheme	second morpheme	1	730
15	19	Related	morpheme	second morpheme	1	723
15	20	Related	morpheme	second morpheme	1	698
15	21	Related	morpheme	second morpheme	1	682
15	22	Related	morpheme	second morpheme	1	744
15	23	Related	morpheme	second morpheme	1	739
15	24	Related	morpheme	second morpheme	1	816
15	25	Related	morpheme	second morpheme	1	749
15	26	Related	morpheme	second morpheme	1	545
16	1	Un-related	morpheme	second morpheme	1	533
16	2	Un-related	morpheme	second morpheme	1	865
16	3	Un-related	morpheme	second morpheme	1	820
16	4	Un-related	morpheme	second morpheme	1	641
16	5	Un-related	morpheme	second morpheme	1	1143
16	6	Un-related	morpheme	second morpheme	1	792
16	7	Un-related	morpheme	second morpheme	1	596
16	8	Un-related	morpheme	second morpheme	1	834
16	9	Un-related	morpheme	second morpheme	1	645
16	10	Un-related	morpheme	second morpheme	1	530
16	11	Un-related	morpheme	second morpheme	1	693
16	12	Un-related	morpheme	second morpheme	1	1000
16	13	Un-related	morpheme	second morpheme	1	640
16	14	Un-related	morpheme	second morpheme	1	602
16	15	Related	morpheme	second morpheme	1	637
16	16	Related	morpheme	second morpheme	1	601
16	17	Related	morpheme	second morpheme	1	456
16	18	Related	morpheme	second morpheme	1	427
16	19	Related	morpheme	second morpheme	1	504
16	20	Related	morpheme	second morpheme	1	476
16	21	Related	morpheme	second morpheme	1	644
16	22	Related	morpheme	second morpheme	1	570
16	23	Related	morpheme	second morpheme	1	476
16	24	Related	morpheme	second morpheme	1	505
16	25	Related	morpheme	second morpheme	1	541
16	26	Related	morpheme	second morpheme	1	505
17	1	Un-related	morpheme	second morpheme	1	1251
17	2	Un-related	morpheme	second morpheme	1	805
17	3	Un-related	morpheme	second morpheme	1	1164
17	4	Un-related	morpheme	second morpheme	1	990
17	5	Un-related	morpheme	second morpheme	1	1141
17	6	Un-related	morpheme	second morpheme	1	868
17	7	Un-related	morpheme	second morpheme	1	870
17	8	Un-related	morpheme	second morpheme	1	766
17	9	Un-related	morpheme	second morpheme	1	712
17	10	Un-related	morpheme	second morpheme	1	1488
17	11	Un-related	morpheme	second morpheme	1	1201
17	12	Un-related	morpheme	second morpheme	0	0
17	13	Un-related	morpheme	second morpheme	1	1447
17	14	Un-related	morpheme	second morpheme	1	1057
17	15	Related	morpheme	second morpheme	1	1098
17	16	Related	morpheme	second morpheme	1	1011
17	17	Related	morpheme	second morpheme	1	1043
17	18	Related	morpheme	second morpheme	1	765
17	19	Related	morpheme	second morpheme	1	755
17	20	Related	morpheme	second morpheme	1	810
17	21	Related	morpheme	second morpheme	1	820
17	22	Related	morpheme	second morpheme	1	677
17	23	Related	morpheme	second morpheme	1	914
17	24	Related	morpheme	second morpheme	1	871
17	25	Related	morpheme	second morpheme	1	1064
17	26	Related	morpheme	second morpheme	1	1031
18	1	Un-related	morpheme	second morpheme	1	714
18	2	Un-related	morpheme	second morpheme	1	811
18	3	Un-related	morpheme	second morpheme	1	978
18	4	Un-related	morpheme	second morpheme	1	843
18	5	Un-related	morpheme	second morpheme	1	741
18	6	Un-related	morpheme	second morpheme	1	1498
18	7	Un-related	morpheme	second morpheme	1	612
18	8	Un-related	morpheme	second morpheme	1	734
18	9	Un-related	morpheme	second morpheme	1	1006
18	10	Un-related	morpheme	second morpheme	0	0
18	11	Un-related	morpheme	second morpheme	1	830
18	12	Un-related	morpheme	second morpheme	1	724
18	13	Un-related	morpheme	second morpheme	1	913
18	14	Un-related	morpheme	second morpheme	1	1046
18	15	Related	morpheme	second morpheme	1	756
18	16	Related	morpheme	second morpheme	1	764
18	17	Related	morpheme	second morpheme	1	968
18	18	Related	morpheme	second morpheme	1	735
18	19	Related	morpheme	second morpheme	1	967
18	20	Related	morpheme	second morpheme	1	949
18	21	Related	morpheme	second morpheme	1	1334
18	22	Related	morpheme	second morpheme	1	1314
18	23	Related	morpheme	second morpheme	1	534
18	24	Related	morpheme	second morpheme	1	1051
18	25	Related	morpheme	second morpheme	1	714
18	26	Related	morpheme	second morpheme	1	943
19	1	Un-related	morpheme	second morpheme	1	576
19	2	Un-related	morpheme	second morpheme	1	859
19	3	Un-related	morpheme	second morpheme	1	1558
19	4	Un-related	morpheme	second morpheme	1	598
19	5	Un-related	morpheme	second morpheme	1	782
19	6	Un-related	morpheme	second morpheme	1	567
19	7	Un-related	morpheme	second morpheme	1	743
19	8	Un-related	morpheme	second morpheme	1	1206
19	9	Un-related	morpheme	second morpheme	1	585
19	10	Un-related	morpheme	second morpheme	1	741
19	11	Un-related	morpheme	second morpheme	1	1302
19	12	Un-related	morpheme	second morpheme	1	1414
19	13	Un-related	morpheme	second morpheme	1	704
19	14	Un-related	morpheme	second morpheme	1	562
19	15	Related	morpheme	second morpheme	1	696
19	16	Related	morpheme	second morpheme	1	814
19	17	Related	morpheme	second morpheme	1	582
19	18	Related	morpheme	second morpheme	1	1085
19	19	Related	morpheme	second morpheme	1	573
19	20	Related	morpheme	second morpheme	1	596
19	21	Related	morpheme	second morpheme	1	1394
19	22	Related	morpheme	second morpheme	1	546
19	23	Related	morpheme	second morpheme	1	571
19	24	Related	morpheme	second morpheme	1	888
19	25	Related	morpheme	second morpheme	1	602
19	26	Related	morpheme	second morpheme	1	760
20	1	Un-related	morpheme	second morpheme	1	599
20	2	Un-related	morpheme	second morpheme	1	518
20	3	Un-related	morpheme	second morpheme	1	666
20	4	Un-related	morpheme	second morpheme	1	508
20	5	Un-related	morpheme	second morpheme	1	512
20	6	Un-related	morpheme	second morpheme	1	682
20	7	Un-related	morpheme	second morpheme	1	492
20	8	Un-related	morpheme	second morpheme	1	520
20	9	Un-related	morpheme	second morpheme	1	607
20	10	Un-related	morpheme	second morpheme	1	877
20	11	Un-related	morpheme	second morpheme	1	656
20	12	Un-related	morpheme	second morpheme	1	596
20	13	Un-related	morpheme	second morpheme	1	1350
20	14	Un-related	morpheme	second morpheme	1	524
20	15	Related	morpheme	second morpheme	1	774
20	16	Related	morpheme	second morpheme	1	611
20	17	Related	morpheme	second morpheme	1	597
20	18	Related	morpheme	second morpheme	1	472
20	19	Related	morpheme	second morpheme	1	528
20	20	Related	morpheme	second morpheme	1	731
20	21	Related	morpheme	second morpheme	1	504
20	22	Related	morpheme	second morpheme	1	540
20	23	Related	morpheme	second morpheme	1	549
20	24	Related	morpheme	second morpheme	1	534
20	25	Related	morpheme	second morpheme	1	731
20	26	Related	morpheme	second morpheme	1	600
21	1	Related	morpheme	second morpheme	1	863
21	2	Related	morpheme	second morpheme	1	849
21	3	Related	morpheme	second morpheme	1	745
21	4	Related	morpheme	second morpheme	1	1060
21	5	Related	morpheme	second morpheme	1	666
21	6	Related	morpheme	second morpheme	1	1001
21	7	Related	morpheme	second morpheme	1	600
21	8	Related	morpheme	second morpheme	1	960
21	9	Related	morpheme	second morpheme	1	649
21	10	Related	morpheme	second morpheme	1	676
21	11	Related	morpheme	second morpheme	1	688
21	12	Related	morpheme	second morpheme	1	758
21	13	Related	morpheme	second morpheme	1	688
21	14	Related	morpheme	second morpheme	1	638
21	15	Un-related	morpheme	second morpheme	1	740
21	16	Un-related	morpheme	second morpheme	1	705
21	17	Un-related	morpheme	second morpheme	1	762
21	18	Un-related	morpheme	second morpheme	1	569
21	19	Un-related	morpheme	second morpheme	1	645
21	20	Un-related	morpheme	second morpheme	1	777
21	21	Un-related	morpheme	second morpheme	1	756
21	22	Un-related	morpheme	second morpheme	1	1126
21	23	Un-related	morpheme	second morpheme	1	986
21	24	Un-related	morpheme	second morpheme	1	791
21	25	Un-related	morpheme	second morpheme	1	1196
21	26	Un-related	morpheme	second morpheme	1	607
22	1	Related	morpheme	second morpheme	1	721
22	2	Related	morpheme	second morpheme	1	872
22	3	Related	morpheme	second morpheme	1	1052
22	4	Related	morpheme	second morpheme	1	799
22	5	Related	morpheme	second morpheme	1	737
22	6	Related	morpheme	second morpheme	1	1189
22	7	Related	morpheme	second morpheme	1	813
22	8	Related	morpheme	second morpheme	1	1235
22	9	Related	morpheme	second morpheme	1	723
22	10	Related	morpheme	second morpheme	1	739
22	11	Related	morpheme	second morpheme	1	884
22	12	Related	morpheme	second morpheme	1	790
22	13	Related	morpheme	second morpheme	1	735
22	14	Related	morpheme	second morpheme	1	798
22	15	Un-related	morpheme	second morpheme	1	827
22	16	Un-related	morpheme	second morpheme	1	775
22	17	Un-related	morpheme	second morpheme	1	763
22	18	Un-related	morpheme	second morpheme	1	768
22	19	Un-related	morpheme	second morpheme	1	839
22	20	Un-related	morpheme	second morpheme	1	961
22	21	Un-related	morpheme	second morpheme	1	779
22	22	Un-related	morpheme	second morpheme	1	815
22	23	Un-related	morpheme	second morpheme	1	771
22	24	Un-related	morpheme	second morpheme	1	1618
22	25	Un-related	morpheme	second morpheme	1	908
22	26	Un-related	morpheme	second morpheme	1	749
23	1	Related	morpheme	second morpheme	1	754
23	2	Related	morpheme	second morpheme	1	553
23	3	Related	morpheme	second morpheme	0	0
23	4	Related	morpheme	second morpheme	1	804
23	5	Related	morpheme	second morpheme	1	655
23	6	Related	morpheme	second morpheme	1	687
23	7	Related	morpheme	second morpheme	1	704
23	8	Related	morpheme	second morpheme	1	762
23	9	Related	morpheme	second morpheme	1	507
23	10	Related	morpheme	second morpheme	1	659
23	11	Related	morpheme	second morpheme	1	511
23	12	Related	morpheme	second morpheme	1	778
23	13	Related	morpheme	second morpheme	1	545
23	14	Related	morpheme	second morpheme	1	501
23	15	Un-related	morpheme	second morpheme	1	892
23	16	Un-related	morpheme	second morpheme	1	698
23	17	Un-related	morpheme	second morpheme	1	638
23	18	Un-related	morpheme	second morpheme	1	877
23	19	Un-related	morpheme	second morpheme	1	550
23	20	Un-related	morpheme	second morpheme	1	767
23	21	Un-related	morpheme	second morpheme	1	553
23	22	Un-related	morpheme	second morpheme	1	894
23	23	Un-related	morpheme	second morpheme	1	571
23	24	Un-related	morpheme	second morpheme	1	833
23	25	Un-related	morpheme	second morpheme	1	897
23	26	Un-related	morpheme	second morpheme	1	821
24	1	Related	morpheme	second morpheme	1	882
24	2	Related	morpheme	second morpheme	1	657
24	3	Related	morpheme	second morpheme	1	764
24	4	Related	morpheme	second morpheme	1	763
24	5	Related	morpheme	second morpheme	1	648
24	6	Related	morpheme	second morpheme	1	779
24	7	Related	morpheme	second morpheme	1	722
24	8	Related	morpheme	second morpheme	1	781
24	9	Related	morpheme	second morpheme	1	543
24	10	Related	morpheme	second morpheme	1	656
24	11	Related	morpheme	second morpheme	1	737
24	12	Related	morpheme	second morpheme	1	679
24	13	Related	morpheme	second morpheme	1	570
24	14	Related	morpheme	second morpheme	1	585
24	15	Un-related	morpheme	second morpheme	1	810
24	16	Un-related	morpheme	second morpheme	1	835
24	17	Un-related	morpheme	second morpheme	1	706
24	18	Un-related	morpheme	second morpheme	1	639
24	19	Un-related	morpheme	second morpheme	1	754
24	20	Un-related	morpheme	second morpheme	1	795
24	21	Un-related	morpheme	second morpheme	1	856
24	22	Un-related	morpheme	second morpheme	1	697
24	23	Un-related	morpheme	second morpheme	1	629
24	24	Un-related	morpheme	second morpheme	1	1166
24	25	Un-related	morpheme	second morpheme	1	716
24	26	Un-related	morpheme	second morpheme	1	643
25	1	Related	morpheme	second morpheme	1	730
25	2	Related	morpheme	second morpheme	1	666
25	3	Related	morpheme	second morpheme	1	615
25	4	Related	morpheme	second morpheme	1	778
25	5	Related	morpheme	second morpheme	1	596
25	6	Related	morpheme	second morpheme	1	882
25	7	Related	morpheme	second morpheme	1	671
25	8	Related	morpheme	second morpheme	0	0
25	9	Related	morpheme	second morpheme	1	734
25	10	Related	morpheme	second morpheme	1	870
25	11	Related	morpheme	second morpheme	1	759
25	12	Related	morpheme	second morpheme	1	852
25	13	Related	morpheme	second morpheme	1	741
25	14	Related	morpheme	second morpheme	1	753
25	15	Un-related	morpheme	second morpheme	1	695
25	16	Un-related	morpheme	second morpheme	1	577
25	17	Un-related	morpheme	second morpheme	1	782
25	18	Un-related	morpheme	second morpheme	1	598
25	19	Un-related	morpheme	second morpheme	1	1585
25	20	Un-related	morpheme	second morpheme	1	723
25	21	Un-related	morpheme	second morpheme	1	728
25	22	Un-related	morpheme	second morpheme	1	705
25	23	Un-related	morpheme	second morpheme	1	641
25	24	Un-related	morpheme	second morpheme	1	783
25	25	Un-related	morpheme	second morpheme	1	775
25	26	Un-related	morpheme	second morpheme	1	832
26	1	Related	morpheme	second morpheme	1	568
26	2	Related	morpheme	second morpheme	1	431
26	3	Related	morpheme	second morpheme	1	596
26	4	Related	morpheme	second morpheme	1	603
26	5	Related	morpheme	second morpheme	1	481
26	6	Related	morpheme	second morpheme	1	490
26	7	Related	morpheme	second morpheme	1	423
26	8	Related	morpheme	second morpheme	1	672
26	9	Related	morpheme	second morpheme	1	409
26	10	Related	morpheme	second morpheme	1	547
26	11	Related	morpheme	second morpheme	1	504
26	12	Related	morpheme	second morpheme	1	497
26	13	Related	morpheme	second morpheme	1	506
26	14	Related	morpheme	second morpheme	1	416
26	15	Un-related	morpheme	second morpheme	1	563
26	16	Un-related	morpheme	second morpheme	1	1013
26	17	Un-related	morpheme	second morpheme	1	716
26	18	Un-related	morpheme	second morpheme	1	466
26	19	Un-related	morpheme	second morpheme	1	487
26	20	Un-related	morpheme	second morpheme	1	475
26	21	Un-related	morpheme	second morpheme	1	591
26	22	Un-related	morpheme	second morpheme	1	610
26	23	Un-related	morpheme	second morpheme	1	1114
26	24	Un-related	morpheme	second morpheme	1	689
26	25	Un-related	morpheme	second morpheme	1	512
26	26	Un-related	morpheme	second morpheme	1	544
27	1	Related	morpheme	second morpheme	1	1066
27	2	Related	morpheme	second morpheme	1	879
27	3	Related	morpheme	second morpheme	1	1004
27	4	Related	morpheme	second morpheme	1	1539
27	5	Related	morpheme	second morpheme	1	887
27	6	Related	morpheme	second morpheme	1	1673
27	7	Related	morpheme	second morpheme	1	1068
27	8	Related	morpheme	second morpheme	1	1264
27	9	Related	morpheme	second morpheme	1	983
27	10	Related	morpheme	second morpheme	1	930
27	11	Related	morpheme	second morpheme	1	1523
27	12	Related	morpheme	second morpheme	1	860
27	13	Related	morpheme	second morpheme	1	1584
27	14	Related	morpheme	second morpheme	1	1399
27	15	Un-related	morpheme	second morpheme	1	784
27	16	Un-related	morpheme	second morpheme	1	1035
27	17	Un-related	morpheme	second morpheme	1	1010
27	18	Un-related	morpheme	second morpheme	1	1070
27	19	Un-related	morpheme	second morpheme	1	987
27	20	Un-related	morpheme	second morpheme	1	683
27	21	Un-related	morpheme	second morpheme	1	1183
27	22	Un-related	morpheme	second morpheme	1	903
27	23	Un-related	morpheme	second morpheme	1	1259
27	24	Un-related	morpheme	second morpheme	1	1270
27	25	Un-related	morpheme	second morpheme	1	1537
27	26	Un-related	morpheme	second morpheme	1	1459
28	1	Related	morpheme	second morpheme	1	875
28	2	Related	morpheme	second morpheme	1	732
28	3	Related	morpheme	second morpheme	1	946
28	4	Related	morpheme	second morpheme	1	565
28	5	Related	morpheme	second morpheme	1	789
28	6	Related	morpheme	second morpheme	1	657
28	7	Related	morpheme	second morpheme	1	521
28	8	Related	morpheme	second morpheme	1	676
28	9	Related	morpheme	second morpheme	1	578
28	10	Related	morpheme	second morpheme	1	608
28	11	Related	morpheme	second morpheme	1	621
28	12	Related	morpheme	second morpheme	1	710
28	13	Related	morpheme	second morpheme	1	571
28	14	Related	morpheme	second morpheme	1	480
28	15	Un-related	morpheme	second morpheme	1	799
28	16	Un-related	morpheme	second morpheme	1	579
28	17	Un-related	morpheme	second morpheme	1	886
28	18	Un-related	morpheme	second morpheme	1	486
28	19	Un-related	morpheme	second morpheme	1	580
28	20	Un-related	morpheme	second morpheme	1	688
28	21	Un-related	morpheme	second morpheme	1	663
28	22	Un-related	morpheme	second morpheme	1	531
28	23	Un-related	morpheme	second morpheme	1	541
28	24	Un-related	morpheme	second morpheme	1	734
28	25	Un-related	morpheme	second morpheme	1	714
28	26	Un-related	morpheme	second morpheme	1	1200
29	1	Related	morpheme	second morpheme	1	947
29	2	Related	morpheme	second morpheme	1	613
29	3	Related	morpheme	second morpheme	1	911
29	4	Related	morpheme	second morpheme	1	588
29	5	Related	morpheme	second morpheme	1	577
29	6	Related	morpheme	second morpheme	1	813
29	7	Related	morpheme	second morpheme	1	613
29	8	Related	morpheme	second morpheme	1	798
29	9	Related	morpheme	second morpheme	1	606
29	10	Related	morpheme	second morpheme	1	574
29	11	Related	morpheme	second morpheme	1	885
29	12	Related	morpheme	second morpheme	1	875
29	13	Related	morpheme	second morpheme	1	827
29	14	Related	morpheme	second morpheme	1	808
29	15	Un-related	morpheme	second morpheme	1	686
29	16	Un-related	morpheme	second morpheme	1	554
29	17	Un-related	morpheme	second morpheme	0	0
29	18	Un-related	morpheme	second morpheme	1	712
29	19	Un-related	morpheme	second morpheme	1	557
29	20	Un-related	morpheme	second morpheme	1	964
29	21	Un-related	morpheme	second morpheme	1	676
29	22	Un-related	morpheme	second morpheme	1	621
29	23	Un-related	morpheme	second morpheme	1	528
29	24	Un-related	morpheme	second morpheme	1	891
29	25	Un-related	morpheme	second morpheme	1	745
29	26	Un-related	morpheme	second morpheme	1	833
30	1	Related	morpheme	second morpheme	1	726
30	2	Related	morpheme	second morpheme	1	737
30	3	Related	morpheme	second morpheme	1	670
30	4	Related	morpheme	second morpheme	0	0
30	5	Related	morpheme	second morpheme	1	634
30	6	Related	morpheme	second morpheme	1	859
30	7	Related	morpheme	second morpheme	1	629
30	8	Related	morpheme	second morpheme	1	831
30	9	Related	morpheme	second morpheme	1	735
30	10	Related	morpheme	second morpheme	1	773
30	11	Related	morpheme	second morpheme	0	0
30	12	Related	morpheme	second morpheme	1	738
30	13	Related	morpheme	second morpheme	1	819
30	14	Related	morpheme	second morpheme	1	538
30	15	Un-related	morpheme	second morpheme	1	1202
30	16	Un-related	morpheme	second morpheme	1	948
30	17	Un-related	morpheme	second morpheme	1	673
30	18	Un-related	morpheme	second morpheme	1	723
30	19	Un-related	morpheme	second morpheme	1	601
30	20	Un-related	morpheme	second morpheme	1	668
30	21	Un-related	morpheme	second morpheme	1	1076
30	22	Un-related	morpheme	second morpheme	1	603
30	23	Un-related	morpheme	second morpheme	1	785
30	24	Un-related	morpheme	second morpheme	1	910
30	25	Un-related	morpheme	second morpheme	1	704
30	26	Un-related	morpheme	second morpheme	0	0
31	1	Un-related	morpheme	second morpheme	1	734
31	2	Un-related	morpheme	second morpheme	1	848
31	3	Un-related	morpheme	second morpheme	1	999
31	4	Un-related	morpheme	second morpheme	1	942
31	5	Un-related	morpheme	second morpheme	1	857
31	6	Un-related	morpheme	second morpheme	1	879
31	7	Un-related	morpheme	second morpheme	1	1104
31	8	Un-related	morpheme	second morpheme	1	1050
31	9	Un-related	morpheme	second morpheme	1	1076
31	10	Un-related	morpheme	second morpheme	1	1067
31	11	Un-related	morpheme	second morpheme	1	1049
31	12	Un-related	morpheme	second morpheme	1	1068
31	13	Un-related	morpheme	second morpheme	1	991
31	14	Un-related	morpheme	second morpheme	1	820
31	15	Related	morpheme	second morpheme	1	1007
31	16	Related	morpheme	second morpheme	1	1322
31	17	Related	morpheme	second morpheme	1	941
31	18	Related	morpheme	second morpheme	1	1038
31	19	Related	morpheme	second morpheme	1	869
31	20	Related	morpheme	second morpheme	1	922
31	21	Related	morpheme	second morpheme	1	784
31	22	Related	morpheme	second morpheme	1	737
31	23	Related	morpheme	second morpheme	1	862
31	24	Related	morpheme	second morpheme	1	1085
31	25	Related	morpheme	second morpheme	1	666
31	26	Related	morpheme	second morpheme	1	602
32	1	Un-related	morpheme	second morpheme	1	793
32	2	Un-related	morpheme	second morpheme	1	1099
32	3	Un-related	morpheme	second morpheme	1	742
32	4	Un-related	morpheme	second morpheme	1	853
32	5	Un-related	morpheme	second morpheme	1	721
32	6	Un-related	morpheme	second morpheme	1	832
32	7	Un-related	morpheme	second morpheme	1	558
32	8	Un-related	morpheme	second morpheme	1	790
32	9	Un-related	morpheme	second morpheme	1	1165
32	10	Un-related	morpheme	second morpheme	1	650
32	11	Un-related	morpheme	second morpheme	1	955
32	12	Un-related	morpheme	second morpheme	1	511
32	13	Un-related	morpheme	second morpheme	1	628
32	14	Un-related	morpheme	second morpheme	1	1159
32	15	Related	morpheme	second morpheme	1	1069
32	16	Related	morpheme	second morpheme	1	790
32	17	Related	morpheme	second morpheme	1	1053
32	18	Related	morpheme	second morpheme	1	728
32	19	Related	morpheme	second morpheme	1	567
32	20	Related	morpheme	second morpheme	1	1843
32	21	Related	morpheme	second morpheme	1	764
32	22	Related	morpheme	second morpheme	1	829
32	23	Related	morpheme	second morpheme	1	799
32	24	Related	morpheme	second morpheme	1	917
32	25	Related	morpheme	second morpheme	1	1186
32	26	Related	morpheme	second morpheme	1	489
33	1	Un-related	morpheme	second morpheme	1	640
33	2	Un-related	morpheme	second morpheme	1	525
33	3	Un-related	morpheme	second morpheme	1	594
33	4	Un-related	morpheme	second morpheme	1	810
33	5	Un-related	morpheme	second morpheme	1	566
33	6	Un-related	morpheme	second morpheme	1	581
33	7	Un-related	morpheme	second morpheme	1	1087
33	8	Un-related	morpheme	second morpheme	1	1213
33	9	Un-related	morpheme	second morpheme	1	645
33	10	Un-related	morpheme	second morpheme	1	670
33	11	Un-related	morpheme	second morpheme	0	0
33	12	Un-related	morpheme	second morpheme	0	0
33	13	Un-related	morpheme	second morpheme	1	785
33	14	Un-related	morpheme	second morpheme	1	575
33	15	Related	morpheme	second morpheme	1	985
33	16	Related	morpheme	second morpheme	1	629
33	17	Related	morpheme	second morpheme	1	973
33	18	Related	morpheme	second morpheme	1	870
33	19	Related	morpheme	second morpheme	0	0
33	20	Related	morpheme	second morpheme	1	508
33	21	Related	morpheme	second morpheme	1	853
33	22	Related	morpheme	second morpheme	1	666
33	23	Related	morpheme	second morpheme	1	622
33	24	Related	morpheme	second morpheme	1	1026
33	25	Related	morpheme	second morpheme	1	535
33	26	Related	morpheme	second morpheme	1	599
34	1	Un-related	morpheme	second morpheme	1	987
34	2	Un-related	morpheme	second morpheme	1	581
34	3	Un-related	morpheme	second morpheme	1	1045
34	4	Un-related	morpheme	second morpheme	1	916
34	5	Un-related	morpheme	second morpheme	1	670
34	6	Un-related	morpheme	second morpheme	1	748
34	7	Un-related	morpheme	second morpheme	1	1110
34	8	Un-related	morpheme	second morpheme	1	931
34	9	Un-related	morpheme	second morpheme	1	730
34	10	Un-related	morpheme	second morpheme	1	1128
34	11	Un-related	morpheme	second morpheme	1	862
34	12	Un-related	morpheme	second morpheme	1	1718
34	13	Un-related	morpheme	second morpheme	1	894
34	14	Un-related	morpheme	second morpheme	1	1088
34	15	Related	morpheme	second morpheme	1	639
34	16	Related	morpheme	second morpheme	1	917
34	17	Related	morpheme	second morpheme	1	681
34	18	Related	morpheme	second morpheme	1	598
34	19	Related	morpheme	second morpheme	1	1082
34	20	Related	morpheme	second morpheme	1	760
34	21	Related	morpheme	second morpheme	1	728
34	22	Related	morpheme	second morpheme	1	536
34	23	Related	morpheme	second morpheme	1	669
34	24	Related	morpheme	second morpheme	1	1213
34	25	Related	morpheme	second morpheme	1	588
34	26	Related	morpheme	second morpheme	1	580
35	1	Un-related	morpheme	second morpheme	1	566
35	2	Un-related	morpheme	second morpheme	1	686
35	3	Un-related	morpheme	second morpheme	1	611
35	4	Un-related	morpheme	second morpheme	1	667
35	5	Un-related	morpheme	second morpheme	1	873
35	6	Un-related	morpheme	second morpheme	1	614
35	7	Un-related	morpheme	second morpheme	1	532
35	8	Un-related	morpheme	second morpheme	1	1091
35	9	Un-related	morpheme	second morpheme	1	641
35	10	Un-related	morpheme	second morpheme	1	871
35	11	Un-related	morpheme	second morpheme	1	874
35	12	Un-related	morpheme	second morpheme	0	0
35	13	Un-related	morpheme	second morpheme	1	624
35	14	Un-related	morpheme	second morpheme	1	515
35	15	Related	morpheme	second morpheme	1	991
35	16	Related	morpheme	second morpheme	1	788
35	17	Related	morpheme	second morpheme	1	830
35	18	Related	morpheme	second morpheme	1	793
35	19	Related	morpheme	second morpheme	1	956
35	20	Related	morpheme	second morpheme	1	713
35	21	Related	morpheme	second morpheme	1	640
35	22	Related	morpheme	second morpheme	1	691
35	23	Related	morpheme	second morpheme	1	518
35	24	Related	morpheme	second morpheme	1	629
35	25	Related	morpheme	second morpheme	1	667
35	26	Related	morpheme	second morpheme	1	516
36	1	Un-related	morpheme	second morpheme	1	578
36	2	Un-related	morpheme	second morpheme	1	571
36	3	Un-related	morpheme	second morpheme	1	988
36	4	Un-related	morpheme	second morpheme	1	587
36	5	Un-related	morpheme	second morpheme	1	744
36	6	Un-related	morpheme	second morpheme	1	628
36	7	Un-related	morpheme	second morpheme	1	583
36	8	Un-related	morpheme	second morpheme	1	951
36	9	Un-related	morpheme	second morpheme	1	532
36	10	Un-related	morpheme	second morpheme	1	650
36	11	Un-related	morpheme	second morpheme	1	707
36	12	Un-related	morpheme	second morpheme	1	549
36	13	Un-related	morpheme	second morpheme	1	559
36	14	Un-related	morpheme	second morpheme	1	527
36	15	Related	morpheme	second morpheme	1	1015
36	16	Related	morpheme	second morpheme	1	704
36	17	Related	morpheme	second morpheme	1	539
36	18	Related	morpheme	second morpheme	1	573
36	19	Related	morpheme	second morpheme	1	531
36	20	Related	morpheme	second morpheme	1	1075
36	21	Related	morpheme	second morpheme	1	733
36	22	Related	morpheme	second morpheme	1	549
36	23	Related	morpheme	second morpheme	1	491
36	24	Related	morpheme	second morpheme	1	593
36	25	Related	morpheme	second morpheme	1	551
36	26	Related	morpheme	second morpheme	1	646
37	1	Un-related	morpheme	second morpheme	1	660
37	2	Un-related	morpheme	second morpheme	1	885
37	3	Un-related	morpheme	second morpheme	1	962
37	4	Un-related	morpheme	second morpheme	1	833
37	5	Un-related	morpheme	second morpheme	1	975
37	6	Un-related	morpheme	second morpheme	1	642
37	7	Un-related	morpheme	second morpheme	1	1020
37	8	Un-related	morpheme	second morpheme	1	1097
37	9	Un-related	morpheme	second morpheme	1	692
37	10	Un-related	morpheme	second morpheme	1	708
37	11	Un-related	morpheme	second morpheme	1	1037
37	12	Un-related	morpheme	second morpheme	1	770
37	13	Un-related	morpheme	second morpheme	1	699
37	14	Un-related	morpheme	second morpheme	1	732
37	15	Related	morpheme	second morpheme	1	677
37	16	Related	morpheme	second morpheme	1	797
37	17	Related	morpheme	second morpheme	1	945
37	18	Related	morpheme	second morpheme	1	717
37	19	Related	morpheme	second morpheme	1	773
37	20	Related	morpheme	second morpheme	1	988
37	21	Related	morpheme	second morpheme	1	909
37	22	Related	morpheme	second morpheme	1	854
37	23	Related	morpheme	second morpheme	1	877
37	24	Related	morpheme	second morpheme	1	734
37	25	Related	morpheme	second morpheme	1	485
37	26	Related	morpheme	second morpheme	1	647
38	1	Un-related	morpheme	second morpheme	1	575
38	2	Un-related	morpheme	second morpheme	1	501
38	3	Un-related	morpheme	second morpheme	1	557
38	4	Un-related	morpheme	second morpheme	1	450
38	5	Un-related	morpheme	second morpheme	1	1175
38	6	Un-related	morpheme	second morpheme	1	516
38	7	Un-related	morpheme	second morpheme	1	542
38	8	Un-related	morpheme	second morpheme	1	843
38	9	Un-related	morpheme	second morpheme	1	479
38	10	Un-related	morpheme	second morpheme	1	1254
38	11	Un-related	morpheme	second morpheme	0	0
38	12	Un-related	morpheme	second morpheme	1	659
38	13	Un-related	morpheme	second morpheme	1	599
38	14	Un-related	morpheme	second morpheme	1	499
38	15	Related	morpheme	second morpheme	1	696
38	16	Related	morpheme	second morpheme	1	477
38	17	Related	morpheme	second morpheme	1	527
38	18	Related	morpheme	second morpheme	1	524
38	19	Related	morpheme	second morpheme	1	501
38	20	Related	morpheme	second morpheme	1	612
38	21	Related	morpheme	second morpheme	1	486
38	22	Related	morpheme	second morpheme	1	535
38	23	Related	morpheme	second morpheme	1	409
38	24	Related	morpheme	second morpheme	1	482
38	25	Related	morpheme	second morpheme	1	633
38	26	Related	morpheme	second morpheme	1	497
39	1	Un-related	morpheme	second morpheme	1	694
39	2	Un-related	morpheme	second morpheme	1	781
39	3	Un-related	morpheme	second morpheme	1	722
39	4	Un-related	morpheme	second morpheme	1	769
39	5	Un-related	morpheme	second morpheme	1	682
39	6	Un-related	morpheme	second morpheme	1	706
39	7	Un-related	morpheme	second morpheme	1	726
39	8	Un-related	morpheme	second morpheme	1	768
39	9	Un-related	morpheme	second morpheme	1	629
39	10	Un-related	morpheme	second morpheme	1	765
39	11	Un-related	morpheme	second morpheme	1	976
39	12	Un-related	morpheme	second morpheme	1	679
39	13	Un-related	morpheme	second morpheme	1	619
39	14	Un-related	morpheme	second morpheme	1	1010
39	15	Related	morpheme	second morpheme	1	879
39	16	Related	morpheme	second morpheme	1	606
39	17	Related	morpheme	second morpheme	1	762
39	18	Related	morpheme	second morpheme	1	672
39	19	Related	morpheme	second morpheme	1	673
39	20	Related	morpheme	second morpheme	1	873
39	21	Related	morpheme	second morpheme	1	670
39	22	Related	morpheme	second morpheme	1	566
39	23	Related	morpheme	second morpheme	1	588
39	24	Related	morpheme	second morpheme	1	891
39	25	Related	morpheme	second morpheme	0	0
39	26	Related	morpheme	second morpheme	1	774
40	1	Un-related	morpheme	second morpheme	1	751
40	2	Un-related	morpheme	second morpheme	1	793
40	3	Un-related	morpheme	second morpheme	1	728
40	4	Un-related	morpheme	second morpheme	1	848
40	5	Un-related	morpheme	second morpheme	1	894
40	6	Un-related	morpheme	second morpheme	1	1581
40	7	Un-related	morpheme	second morpheme	1	677
40	8	Un-related	morpheme	second morpheme	1	1048
40	9	Un-related	morpheme	second morpheme	1	687
40	10	Un-related	morpheme	second morpheme	1	1385
40	11	Un-related	morpheme	second morpheme	0	0
40	12	Un-related	morpheme	second morpheme	1	1152
40	13	Un-related	morpheme	second morpheme	1	1022
40	14	Un-related	morpheme	second morpheme	1	703
40	15	Related	morpheme	second morpheme	1	773
40	16	Related	morpheme	second morpheme	1	751
40	17	Related	morpheme	second morpheme	1	749
40	18	Related	morpheme	second morpheme	1	786
40	19	Related	morpheme	second morpheme	1	795
40	20	Related	morpheme	second morpheme	1	1134
40	21	Related	morpheme	second morpheme	1	1038
40	22	Related	morpheme	second morpheme	1	768
40	23	Related	morpheme	second morpheme	1	692
40	24	Related	morpheme	second morpheme	1	1159
40	25	Related	morpheme	second morpheme	1	804
40	26	Related	morpheme	second morpheme	0	0
41	1	Related	morpheme	subsequent-syllable	1	844
41	2	Related	morpheme	subsequent-syllable	1	535
41	3	Related	morpheme	subsequent-syllable	0	0
41	4	Related	morpheme	subsequent-syllable	1	565
41	5	Related	morpheme	subsequent-syllable	1	588
41	6	Related	morpheme	subsequent-syllable	1	923
41	7	Related	morpheme	subsequent-syllable	1	545
41	8	Related	morpheme	subsequent-syllable	0	0
41	9	Related	morpheme	subsequent-syllable	1	524
41	10	Related	morpheme	subsequent-syllable	1	478
41	11	Related	morpheme	subsequent-syllable	1	473
41	12	Related	morpheme	subsequent-syllable	0	0
41	13	Related	morpheme	subsequent-syllable	1	446
41	14	Related	morpheme	subsequent-syllable	1	413
41	15	Un-related	morpheme	subsequent-syllable	1	521
41	16	Un-related	morpheme	subsequent-syllable	1	590
41	17	Un-related	morpheme	subsequent-syllable	1	533
41	18	Un-related	morpheme	subsequent-syllable	1	955
41	19	Un-related	morpheme	subsequent-syllable	1	548
41	20	Un-related	morpheme	subsequent-syllable	1	696
41	21	Un-related	morpheme	subsequent-syllable	1	553
41	22	Un-related	morpheme	subsequent-syllable	1	451
41	23	Un-related	morpheme	subsequent-syllable	1	546
41	24	Un-related	morpheme	subsequent-syllable	1	585
41	25	Un-related	morpheme	subsequent-syllable	1	821
41	26	Un-related	morpheme	subsequent-syllable	1	921
42	1	Related	morpheme	subsequent-syllable	1	1975
42	2	Related	morpheme	subsequent-syllable	1	686
42	3	Related	morpheme	subsequent-syllable	1	1113
42	4	Related	morpheme	subsequent-syllable	1	763
42	5	Related	morpheme	subsequent-syllable	1	745
42	6	Related	morpheme	subsequent-syllable	1	730
42	7	Related	morpheme	subsequent-syllable	1	740
42	8	Related	morpheme	subsequent-syllable	1	992
42	9	Related	morpheme	subsequent-syllable	1	783
42	10	Related	morpheme	subsequent-syllable	1	777
42	11	Related	morpheme	subsequent-syllable	1	748
42	12	Related	morpheme	subsequent-syllable	1	827
42	13	Related	morpheme	subsequent-syllable	1	445
42	14	Related	morpheme	subsequent-syllable	1	673
42	15	Un-related	morpheme	subsequent-syllable	1	1476
42	16	Un-related	morpheme	subsequent-syllable	1	760
42	17	Un-related	morpheme	subsequent-syllable	1	685
42	18	Un-related	morpheme	subsequent-syllable	1	687
42	19	Un-related	morpheme	subsequent-syllable	1	705
42	20	Un-related	morpheme	subsequent-syllable	1	744
42	21	Un-related	morpheme	subsequent-syllable	1	886
42	22	Un-related	morpheme	subsequent-syllable	1	629
42	23	Un-related	morpheme	subsequent-syllable	1	684
42	24	Un-related	morpheme	subsequent-syllable	0	0
42	25	Un-related	morpheme	subsequent-syllable	1	1390
42	26	Un-related	morpheme	subsequent-syllable	1	796
43	1	Related	morpheme	subsequent-syllable	1	676
43	2	Related	morpheme	subsequent-syllable	1	855
43	3	Related	morpheme	subsequent-syllable	1	778
43	4	Related	morpheme	subsequent-syllable	1	797
43	5	Related	morpheme	subsequent-syllable	1	613
43	6	Related	morpheme	subsequent-syllable	1	958
43	7	Related	morpheme	subsequent-syllable	1	719
43	8	Related	morpheme	subsequent-syllable	1	887
43	9	Related	morpheme	subsequent-syllable	1	806
43	10	Related	morpheme	subsequent-syllable	1	612
43	11	Related	morpheme	subsequent-syllable	1	564
43	12	Related	morpheme	subsequent-syllable	1	791
43	13	Related	morpheme	subsequent-syllable	1	680
43	14	Related	morpheme	subsequent-syllable	1	454
43	15	Un-related	morpheme	subsequent-syllable	1	590
43	16	Un-related	morpheme	subsequent-syllable	1	669
43	17	Un-related	morpheme	subsequent-syllable	1	936
43	18	Un-related	morpheme	subsequent-syllable	1	681
43	19	Un-related	morpheme	subsequent-syllable	1	697
43	20	Un-related	morpheme	subsequent-syllable	1	789
43	21	Un-related	morpheme	subsequent-syllable	1	923
43	22	Un-related	morpheme	subsequent-syllable	1	772
43	23	Un-related	morpheme	subsequent-syllable	1	779
43	24	Un-related	morpheme	subsequent-syllable	1	762
43	25	Un-related	morpheme	subsequent-syllable	1	916
43	26	Un-related	morpheme	subsequent-syllable	1	913
44	1	Related	morpheme	subsequent-syllable	1	567
44	2	Related	morpheme	subsequent-syllable	1	550
44	3	Related	morpheme	subsequent-syllable	1	762
44	4	Related	morpheme	subsequent-syllable	0	0
44	5	Related	morpheme	subsequent-syllable	1	590
44	6	Related	morpheme	subsequent-syllable	1	609
44	7	Related	morpheme	subsequent-syllable	1	630
44	8	Related	morpheme	subsequent-syllable	1	745
44	9	Related	morpheme	subsequent-syllable	1	558
44	10	Related	morpheme	subsequent-syllable	1	944
44	11	Related	morpheme	subsequent-syllable	1	769
44	12	Related	morpheme	subsequent-syllable	1	767
44	13	Related	morpheme	subsequent-syllable	1	704
44	14	Related	morpheme	subsequent-syllable	1	557
44	15	Un-related	morpheme	subsequent-syllable	0	0
44	16	Un-related	morpheme	subsequent-syllable	1	1128
44	17	Un-related	morpheme	subsequent-syllable	1	591
44	18	Un-related	morpheme	subsequent-syllable	1	574
44	19	Un-related	morpheme	subsequent-syllable	1	832
44	20	Un-related	morpheme	subsequent-syllable	1	641
44	21	Un-related	morpheme	subsequent-syllable	1	737
44	22	Un-related	morpheme	subsequent-syllable	1	627
44	23	Un-related	morpheme	subsequent-syllable	1	954
44	24	Un-related	morpheme	subsequent-syllable	1	640
44	25	Un-related	morpheme	subsequent-syllable	1	542
44	26	Un-related	morpheme	subsequent-syllable	1	665
45	1	Related	morpheme	subsequent-syllable	1	792
45	2	Related	morpheme	subsequent-syllable	1	599
45	3	Related	morpheme	subsequent-syllable	1	714
45	4	Related	morpheme	subsequent-syllable	1	618
45	5	Related	morpheme	subsequent-syllable	1	548
45	6	Related	morpheme	subsequent-syllable	1	565
45	7	Related	morpheme	subsequent-syllable	1	514
45	8	Related	morpheme	subsequent-syllable	1	907
45	9	Related	morpheme	subsequent-syllable	1	554
45	10	Related	morpheme	subsequent-syllable	1	600
45	11	Related	morpheme	subsequent-syllable	1	504
45	12	Related	morpheme	subsequent-syllable	1	1010
45	13	Related	morpheme	subsequent-syllable	1	539
45	14	Related	morpheme	subsequent-syllable	1	558
45	15	Un-related	morpheme	subsequent-syllable	1	597
45	16	Un-related	morpheme	subsequent-syllable	1	833
45	17	Un-related	morpheme	subsequent-syllable	1	911
45	18	Un-related	morpheme	subsequent-syllable	1	517
45	19	Un-related	morpheme	subsequent-syllable	1	816
45	20	Un-related	morpheme	subsequent-syllable	1	661
45	21	Un-related	morpheme	subsequent-syllable	1	543
45	22	Un-related	morpheme	subsequent-syllable	1	892
45	23	Un-related	morpheme	subsequent-syllable	1	550
45	24	Un-related	morpheme	subsequent-syllable	1	657
45	25	Un-related	morpheme	subsequent-syllable	1	912
45	26	Un-related	morpheme	subsequent-syllable	1	714
46	1	Related	morpheme	subsequent-syllable	1	684
46	2	Related	morpheme	subsequent-syllable	1	943
46	3	Related	morpheme	subsequent-syllable	1	855
46	4	Related	morpheme	subsequent-syllable	1	847
46	5	Related	morpheme	subsequent-syllable	1	594
46	6	Related	morpheme	subsequent-syllable	1	810
46	7	Related	morpheme	subsequent-syllable	1	879
46	8	Related	morpheme	subsequent-syllable	0	0
46	9	Related	morpheme	subsequent-syllable	1	626
46	10	Related	morpheme	subsequent-syllable	1	586
46	11	Related	morpheme	subsequent-syllable	1	770
46	12	Related	morpheme	subsequent-syllable	1	648
46	13	Related	morpheme	subsequent-syllable	1	741
46	14	Related	morpheme	subsequent-syllable	1	569
46	15	Un-related	morpheme	subsequent-syllable	1	955
46	16	Un-related	morpheme	subsequent-syllable	1	721
46	17	Un-related	morpheme	subsequent-syllable	1	1268
46	18	Un-related	morpheme	subsequent-syllable	1	740
46	19	Un-related	morpheme	subsequent-syllable	1	716
46	20	Un-related	morpheme	subsequent-syllable	1	967
46	21	Un-related	morpheme	subsequent-syllable	1	699
46	22	Un-related	morpheme	subsequent-syllable	1	686
46	23	Un-related	morpheme	subsequent-syllable	1	613
46	24	Un-related	morpheme	subsequent-syllable	1	1016
46	25	Un-related	morpheme	subsequent-syllable	1	859
46	26	Un-related	morpheme	subsequent-syllable	1	789
47	1	Related	morpheme	subsequent-syllable	1	810
47	2	Related	morpheme	subsequent-syllable	1	757
47	3	Related	morpheme	subsequent-syllable	1	937
47	4	Related	morpheme	subsequent-syllable	1	944
47	5	Related	morpheme	subsequent-syllable	1	847
47	6	Related	morpheme	subsequent-syllable	1	834
47	7	Related	morpheme	subsequent-syllable	1	795
47	8	Related	morpheme	subsequent-syllable	1	784
47	9	Related	morpheme	subsequent-syllable	1	627
47	10	Related	morpheme	subsequent-syllable	1	792
47	11	Related	morpheme	subsequent-syllable	1	1038
47	12	Related	morpheme	subsequent-syllable	1	1024
47	13	Related	morpheme	subsequent-syllable	1	698
47	14	Related	morpheme	subsequent-syllable	1	726
47	15	Un-related	morpheme	subsequent-syllable	1	1483
47	16	Un-related	morpheme	subsequent-syllable	1	856
47	17	Un-related	morpheme	subsequent-syllable	1	958
47	18	Un-related	morpheme	subsequent-syllable	1	847
47	19	Un-related	morpheme	subsequent-syllable	1	881
47	20	Un-related	morpheme	subsequent-syllable	1	980
47	21	Un-related	morpheme	subsequent-syllable	1	1080
47	22	Un-related	morpheme	subsequent-syllable	1	1026
47	23	Un-related	morpheme	subsequent-syllable	1	2697
47	24	Un-related	morpheme	subsequent-syllable	1	1128
47	25	Un-related	morpheme	subsequent-syllable	1	1499
47	26	Un-related	morpheme	subsequent-syllable	1	840
48	1	Related	morpheme	subsequent-syllable	1	1001
48	2	Related	morpheme	subsequent-syllable	1	751
48	3	Related	morpheme	subsequent-syllable	1	1430
48	4	Related	morpheme	subsequent-syllable	1	1209
48	5	Related	morpheme	subsequent-syllable	1	857
48	6	Related	morpheme	subsequent-syllable	1	1067
48	7	Related	morpheme	subsequent-syllable	1	771
48	8	Related	morpheme	subsequent-syllable	1	992
48	9	Related	morpheme	subsequent-syllable	1	708
48	10	Related	morpheme	subsequent-syllable	1	973
48	11	Related	morpheme	subsequent-syllable	1	1018
48	12	Related	morpheme	subsequent-syllable	1	1179
48	13	Related	morpheme	subsequent-syllable	1	677
48	14	Related	morpheme	subsequent-syllable	1	809
48	15	Un-related	morpheme	subsequent-syllable	1	1257
48	16	Un-related	morpheme	subsequent-syllable	1	794
48	17	Un-related	morpheme	subsequent-syllable	1	1042
48	18	Un-related	morpheme	subsequent-syllable	1	1233
48	19	Un-related	morpheme	subsequent-syllable	1	881
48	20	Un-related	morpheme	subsequent-syllable	1	959
48	21	Un-related	morpheme	subsequent-syllable	1	780
48	22	Un-related	morpheme	subsequent-syllable	1	674
48	23	Un-related	morpheme	subsequent-syllable	1	864
48	24	Un-related	morpheme	subsequent-syllable	1	1433
48	25	Un-related	morpheme	subsequent-syllable	1	1210
48	26	Un-related	morpheme	subsequent-syllable	1	1086
49	1	Related	morpheme	subsequent-syllable	1	645
49	2	Related	morpheme	subsequent-syllable	1	497
49	3	Related	morpheme	subsequent-syllable	0	0
49	4	Related	morpheme	subsequent-syllable	1	598
49	5	Related	morpheme	subsequent-syllable	1	566
49	6	Related	morpheme	subsequent-syllable	1	694
49	7	Related	morpheme	subsequent-syllable	1	527
49	8	Related	morpheme	subsequent-syllable	1	683
49	9	Related	morpheme	subsequent-syllable	1	601
49	10	Related	morpheme	subsequent-syllable	1	493
49	11	Related	morpheme	subsequent-syllable	1	522
49	12	Related	morpheme	subsequent-syllable	1	596
49	13	Related	morpheme	subsequent-syllable	1	693
49	14	Related	morpheme	subsequent-syllable	1	605
49	15	Un-related	morpheme	subsequent-syllable	1	614
49	16	Un-related	morpheme	subsequent-syllable	0	0
49	17	Un-related	morpheme	subsequent-syllable	1	739
49	18	Un-related	morpheme	subsequent-syllable	1	678
49	19	Un-related	morpheme	subsequent-syllable	1	532
49	20	Un-related	morpheme	subsequent-syllable	1	717
49	21	Un-related	morpheme	subsequent-syllable	1	586
49	22	Un-related	morpheme	subsequent-syllable	1	615
49	23	Un-related	morpheme	subsequent-syllable	1	613
49	24	Un-related	morpheme	subsequent-syllable	1	771
49	25	Un-related	morpheme	subsequent-syllable	1	473
49	26	Un-related	morpheme	subsequent-syllable	1	523
50	1	Related	morpheme	subsequent-syllable	1	697
50	2	Related	morpheme	subsequent-syllable	1	795
50	3	Related	morpheme	subsequent-syllable	1	1016
50	4	Related	morpheme	subsequent-syllable	1	667
50	5	Related	morpheme	subsequent-syllable	1	739
50	6	Related	morpheme	subsequent-syllable	1	1090
50	7	Related	morpheme	subsequent-syllable	1	851
50	8	Related	morpheme	subsequent-syllable	1	1012
50	9	Related	morpheme	subsequent-syllable	1	740
50	10	Related	morpheme	subsequent-syllable	1	630
50	11	Related	morpheme	subsequent-syllable	1	659
50	12	Related	morpheme	subsequent-syllable	1	775
50	13	Related	morpheme	subsequent-syllable	1	677
50	14	Related	morpheme	subsequent-syllable	1	759
50	15	Un-related	morpheme	subsequent-syllable	1	1145
50	16	Un-related	morpheme	subsequent-syllable	1	882
50	17	Un-related	morpheme	subsequent-syllable	1	904
50	18	Un-related	morpheme	subsequent-syllable	1	908
50	19	Un-related	morpheme	subsequent-syllable	1	847
50	20	Un-related	morpheme	subsequent-syllable	1	947
50	21	Un-related	morpheme	subsequent-syllable	1	807
50	22	Un-related	morpheme	subsequent-syllable	1	722
50	23	Un-related	morpheme	subsequent-syllable	1	643
50	24	Un-related	morpheme	subsequent-syllable	1	1100
50	25	Un-related	morpheme	subsequent-syllable	1	1220
50	26	Un-related	morpheme	subsequent-syllable	1	913
51	1	Related	morpheme	subsequent-syllable	1	802
51	2	Related	morpheme	subsequent-syllable	1	613
51	3	Related	morpheme	subsequent-syllable	1	728
51	4	Related	morpheme	subsequent-syllable	1	508
51	5	Related	morpheme	subsequent-syllable	1	663
51	6	Related	morpheme	subsequent-syllable	1	660
51	7	Related	morpheme	subsequent-syllable	1	627
51	8	Related	morpheme	subsequent-syllable	1	684
51	9	Related	morpheme	subsequent-syllable	1	553
51	10	Related	morpheme	subsequent-syllable	1	532
51	11	Related	morpheme	subsequent-syllable	0	0
51	12	Related	morpheme	subsequent-syllable	1	866
51	13	Related	morpheme	subsequent-syllable	1	581
51	14	Related	morpheme	subsequent-syllable	1	632
51	15	Un-related	morpheme	subsequent-syllable	0	0
51	16	Un-related	morpheme	subsequent-syllable	1	650
51	17	Un-related	morpheme	subsequent-syllable	1	563
51	18	Un-related	morpheme	subsequent-syllable	1	544
51	19	Un-related	morpheme	subsequent-syllable	1	740
51	20	Un-related	morpheme	subsequent-syllable	1	844
51	21	Un-related	morpheme	subsequent-syllable	1	645
51	22	Un-related	morpheme	subsequent-syllable	1	578
51	23	Un-related	morpheme	subsequent-syllable	1	587
51	24	Un-related	morpheme	subsequent-syllable	1	814
51	25	Un-related	morpheme	subsequent-syllable	1	673
51	26	Un-related	morpheme	subsequent-syllable	1	1018
52	1	Related	morpheme	subsequent-syllable	1	716
52	2	Related	morpheme	subsequent-syllable	1	686
52	3	Related	morpheme	subsequent-syllable	1	929
52	4	Related	morpheme	subsequent-syllable	1	748
52	5	Related	morpheme	subsequent-syllable	1	1056
52	6	Related	morpheme	subsequent-syllable	1	1318
52	7	Related	morpheme	subsequent-syllable	1	662
52	8	Related	morpheme	subsequent-syllable	1	1287
52	9	Related	morpheme	subsequent-syllable	1	556
52	10	Related	morpheme	subsequent-syllable	1	584
52	11	Related	morpheme	subsequent-syllable	1	836
52	12	Related	morpheme	subsequent-syllable	1	735
52	13	Related	morpheme	subsequent-syllable	1	737
52	14	Related	morpheme	subsequent-syllable	1	794
52	15	Un-related	morpheme	subsequent-syllable	1	1484
52	16	Un-related	morpheme	subsequent-syllable	1	680
52	17	Un-related	morpheme	subsequent-syllable	1	877
52	18	Un-related	morpheme	subsequent-syllable	1	809
52	19	Un-related	morpheme	subsequent-syllable	1	981
52	20	Un-related	morpheme	subsequent-syllable	1	677
52	21	Un-related	morpheme	subsequent-syllable	1	578
52	22	Un-related	morpheme	subsequent-syllable	1	767
52	23	Un-related	morpheme	subsequent-syllable	1	856
52	24	Un-related	morpheme	subsequent-syllable	1	906
52	25	Un-related	morpheme	subsequent-syllable	1	2832
52	26	Un-related	morpheme	subsequent-syllable	1	709
53	1	Related	morpheme	subsequent-syllable	1	556
53	2	Related	morpheme	subsequent-syllable	1	578
53	3	Related	morpheme	subsequent-syllable	1	515
53	4	Related	morpheme	subsequent-syllable	0	0
53	5	Related	morpheme	subsequent-syllable	1	608
53	6	Related	morpheme	subsequent-syllable	1	966
53	7	Related	morpheme	subsequent-syllable	1	520
53	8	Related	morpheme	subsequent-syllable	1	557
53	9	Related	morpheme	subsequent-syllable	1	586
53	10	Related	morpheme	subsequent-syllable	1	628
53	11	Related	morpheme	subsequent-syllable	1	581
53	12	Related	morpheme	subsequent-syllable	1	559
53	13	Related	morpheme	subsequent-syllable	1	653
53	14	Related	morpheme	subsequent-syllable	1	563
53	15	Un-related	morpheme	subsequent-syllable	1	846
53	16	Un-related	morpheme	subsequent-syllable	1	632
53	17	Un-related	morpheme	subsequent-syllable	1	713
53	18	Un-related	morpheme	subsequent-syllable	1	541
53	19	Un-related	morpheme	subsequent-syllable	1	855
53	20	Un-related	morpheme	subsequent-syllable	1	772
53	21	Un-related	morpheme	subsequent-syllable	1	779
53	22	Un-related	morpheme	subsequent-syllable	1	490
53	23	Un-related	morpheme	subsequent-syllable	1	518
53	24	Un-related	morpheme	subsequent-syllable	1	689
53	25	Un-related	morpheme	subsequent-syllable	1	725
53	26	Un-related	morpheme	subsequent-syllable	1	655
54	1	Related	morpheme	subsequent-syllable	1	807
54	2	Related	morpheme	subsequent-syllable	1	813
54	3	Related	morpheme	subsequent-syllable	0	0
54	4	Related	morpheme	subsequent-syllable	1	770
54	5	Related	morpheme	subsequent-syllable	1	895
54	6	Related	morpheme	subsequent-syllable	1	833
54	7	Related	morpheme	subsequent-syllable	1	829
54	8	Related	morpheme	subsequent-syllable	1	1216
54	9	Related	morpheme	subsequent-syllable	1	652
54	10	Related	morpheme	subsequent-syllable	1	683
54	11	Related	morpheme	subsequent-syllable	1	697
54	12	Related	morpheme	subsequent-syllable	1	927
54	13	Related	morpheme	subsequent-syllable	1	597
54	14	Related	morpheme	subsequent-syllable	1	626
54	15	Un-related	morpheme	subsequent-syllable	1	774
54	16	Un-related	morpheme	subsequent-syllable	1	710
54	17	Un-related	morpheme	subsequent-syllable	1	712
54	18	Un-related	morpheme	subsequent-syllable	1	691
54	19	Un-related	morpheme	subsequent-syllable	1	787
54	20	Un-related	morpheme	subsequent-syllable	1	645
54	21	Un-related	morpheme	subsequent-syllable	1	728
54	22	Un-related	morpheme	subsequent-syllable	0	0
54	23	Un-related	morpheme	subsequent-syllable	1	748
54	24	Un-related	morpheme	subsequent-syllable	1	1102
54	25	Un-related	morpheme	subsequent-syllable	1	547
54	26	Un-related	morpheme	subsequent-syllable	1	908
55	1	Related	morpheme	subsequent-syllable	1	778
55	2	Related	morpheme	subsequent-syllable	1	744
55	3	Related	morpheme	subsequent-syllable	1	1078
55	4	Related	morpheme	subsequent-syllable	1	594
55	5	Related	morpheme	subsequent-syllable	1	609
55	6	Related	morpheme	subsequent-syllable	0	0
55	7	Related	morpheme	subsequent-syllable	1	619
55	8	Related	morpheme	subsequent-syllable	1	1003
55	9	Related	morpheme	subsequent-syllable	0	0
55	10	Related	morpheme	subsequent-syllable	1	564
55	11	Related	morpheme	subsequent-syllable	1	444
55	12	Related	morpheme	subsequent-syllable	0	0
55	13	Related	morpheme	subsequent-syllable	1	547
55	14	Related	morpheme	subsequent-syllable	1	663
55	15	Un-related	morpheme	subsequent-syllable	1	928
55	16	Un-related	morpheme	subsequent-syllable	1	719
55	17	Un-related	morpheme	subsequent-syllable	1	733
55	18	Un-related	morpheme	subsequent-syllable	1	845
55	19	Un-related	morpheme	subsequent-syllable	1	679
55	20	Un-related	morpheme	subsequent-syllable	1	771
55	21	Un-related	morpheme	subsequent-syllable	1	797
55	22	Un-related	morpheme	subsequent-syllable	1	739
55	23	Un-related	morpheme	subsequent-syllable	1	599
55	24	Un-related	morpheme	subsequent-syllable	0	0
55	25	Un-related	morpheme	subsequent-syllable	1	919
55	26	Un-related	morpheme	subsequent-syllable	1	991
56	1	Related	morpheme	subsequent-syllable	1	601
56	2	Related	morpheme	subsequent-syllable	1	1030
56	3	Related	morpheme	subsequent-syllable	1	888
56	4	Related	morpheme	subsequent-syllable	1	703
56	5	Related	morpheme	subsequent-syllable	1	705
56	6	Related	morpheme	subsequent-syllable	1	1119
56	7	Related	morpheme	subsequent-syllable	1	719
56	8	Related	morpheme	subsequent-syllable	1	1103
56	9	Related	morpheme	subsequent-syllable	1	898
56	10	Related	morpheme	subsequent-syllable	1	543
56	11	Related	morpheme	subsequent-syllable	1	819
56	12	Related	morpheme	subsequent-syllable	1	754
56	13	Related	morpheme	subsequent-syllable	1	564
56	14	Related	morpheme	subsequent-syllable	1	668
56	15	Un-related	morpheme	subsequent-syllable	1	1745
56	16	Un-related	morpheme	subsequent-syllable	1	725
56	17	Un-related	morpheme	subsequent-syllable	1	1045
56	18	Un-related	morpheme	subsequent-syllable	1	489
56	19	Un-related	morpheme	subsequent-syllable	1	637
56	20	Un-related	morpheme	subsequent-syllable	1	1341
56	21	Un-related	morpheme	subsequent-syllable	1	823
56	22	Un-related	morpheme	subsequent-syllable	1	714
56	23	Un-related	morpheme	subsequent-syllable	1	444
56	24	Un-related	morpheme	subsequent-syllable	1	718
56	25	Un-related	morpheme	subsequent-syllable	1	597
56	26	Un-related	morpheme	subsequent-syllable	1	847
57	1	Related	morpheme	subsequent-syllable	1	713
57	2	Related	morpheme	subsequent-syllable	1	509
57	3	Related	morpheme	subsequent-syllable	1	1188
57	4	Related	morpheme	subsequent-syllable	0	0
57	5	Related	morpheme	subsequent-syllable	1	907
57	6	Related	morpheme	subsequent-syllable	1	1121
57	7	Related	morpheme	subsequent-syllable	1	726
57	8	Related	morpheme	subsequent-syllable	1	1050
57	9	Related	morpheme	subsequent-syllable	1	731
57	10	Related	morpheme	subsequent-syllable	1	722
57	11	Related	morpheme	subsequent-syllable	1	705
57	12	Related	morpheme	subsequent-syllable	0	0
57	13	Related	morpheme	subsequent-syllable	1	1138
57	14	Related	morpheme	subsequent-syllable	1	686
57	15	Un-related	morpheme	subsequent-syllable	1	639
57	16	Un-related	morpheme	subsequent-syllable	1	860
57	17	Un-related	morpheme	subsequent-syllable	1	691
57	18	Un-related	morpheme	subsequent-syllable	1	1029
57	19	Un-related	morpheme	subsequent-syllable	1	607
57	20	Un-related	morpheme	subsequent-syllable	1	602
57	21	Un-related	morpheme	subsequent-syllable	1	1066
57	22	Un-related	morpheme	subsequent-syllable	1	643
57	23	Un-related	morpheme	subsequent-syllable	1	890
57	24	Un-related	morpheme	subsequent-syllable	1	3353
57	25	Un-related	morpheme	subsequent-syllable	1	776
57	26	Un-related	morpheme	subsequent-syllable	1	650
58	1	Related	morpheme	subsequent-syllable	1	708
58	2	Related	morpheme	subsequent-syllable	1	721
58	3	Related	morpheme	subsequent-syllable	1	890
58	4	Related	morpheme	subsequent-syllable	1	863
58	5	Related	morpheme	subsequent-syllable	1	759
58	6	Related	morpheme	subsequent-syllable	1	970
58	7	Related	morpheme	subsequent-syllable	1	854
58	8	Related	morpheme	subsequent-syllable	1	909
58	9	Related	morpheme	subsequent-syllable	1	560
58	10	Related	morpheme	subsequent-syllable	1	765
58	11	Related	morpheme	subsequent-syllable	1	754
58	12	Related	morpheme	subsequent-syllable	1	867
58	13	Related	morpheme	subsequent-syllable	1	545
58	14	Related	morpheme	subsequent-syllable	1	675
58	15	Un-related	morpheme	subsequent-syllable	1	858
58	16	Un-related	morpheme	subsequent-syllable	1	790
58	17	Un-related	morpheme	subsequent-syllable	1	885
58	18	Un-related	morpheme	subsequent-syllable	1	479
58	19	Un-related	morpheme	subsequent-syllable	1	746
58	20	Un-related	morpheme	subsequent-syllable	1	873
58	21	Un-related	morpheme	subsequent-syllable	1	595
58	22	Un-related	morpheme	subsequent-syllable	1	731
58	23	Un-related	morpheme	subsequent-syllable	0	0
58	24	Un-related	morpheme	subsequent-syllable	1	632
58	25	Un-related	morpheme	subsequent-syllable	1	1474
58	26	Un-related	morpheme	subsequent-syllable	1	786
59	1	Related	morpheme	subsequent-syllable	1	983
59	2	Related	morpheme	subsequent-syllable	1	648
59	3	Related	morpheme	subsequent-syllable	1	1053
59	4	Related	morpheme	subsequent-syllable	1	962
59	5	Related	morpheme	subsequent-syllable	1	714
59	6	Related	morpheme	subsequent-syllable	1	880
59	7	Related	morpheme	subsequent-syllable	1	1030
59	8	Related	morpheme	subsequent-syllable	1	1315
59	9	Related	morpheme	subsequent-syllable	1	1319
59	10	Related	morpheme	subsequent-syllable	1	663
59	11	Related	morpheme	subsequent-syllable	1	1096
59	12	Related	morpheme	subsequent-syllable	1	911
59	13	Related	morpheme	subsequent-syllable	1	650
59	14	Related	morpheme	subsequent-syllable	1	568
59	15	Un-related	morpheme	subsequent-syllable	1	1229
59	16	Un-related	morpheme	subsequent-syllable	1	807
59	17	Un-related	morpheme	subsequent-syllable	1	719
59	18	Un-related	morpheme	subsequent-syllable	1	1025
59	19	Un-related	morpheme	subsequent-syllable	1	896
59	20	Un-related	morpheme	subsequent-syllable	1	849
59	21	Un-related	morpheme	subsequent-syllable	1	987
59	22	Un-related	morpheme	subsequent-syllable	1	854
59	23	Un-related	morpheme	subsequent-syllable	1	895
59	24	Un-related	morpheme	subsequent-syllable	1	1339
59	25	Un-related	morpheme	subsequent-syllable	1	773
59	26	Un-related	morpheme	subsequent-syllable	1	797
60	1	Related	morpheme	subsequent-syllable	1	748
60	2	Related	morpheme	subsequent-syllable	1	537
60	3	Related	morpheme	subsequent-syllable	1	958
60	4	Related	morpheme	subsequent-syllable	1	658
60	5	Related	morpheme	subsequent-syllable	1	725
60	6	Related	morpheme	subsequent-syllable	1	620
60	7	Related	morpheme	subsequent-syllable	1	632
60	8	Related	morpheme	subsequent-syllable	1	1102
60	9	Related	morpheme	subsequent-syllable	1	614
60	10	Related	morpheme	subsequent-syllable	1	499
60	11	Related	morpheme	subsequent-syllable	1	565
60	12	Related	morpheme	subsequent-syllable	1	567
60	13	Related	morpheme	subsequent-syllable	1	445
60	14	Related	morpheme	subsequent-syllable	1	507
60	15	Un-related	morpheme	subsequent-syllable	1	711
60	16	Un-related	morpheme	subsequent-syllable	1	729
60	17	Un-related	morpheme	subsequent-syllable	1	649
60	18	Un-related	morpheme	subsequent-syllable	1	635
60	19	Un-related	morpheme	subsequent-syllable	1	684
60	20	Un-related	morpheme	subsequent-syllable	1	618
60	21	Un-related	morpheme	subsequent-syllable	1	1022
60	22	Un-related	morpheme	subsequent-syllable	1	844
60	23	Un-related	morpheme	subsequent-syllable	1	614
60	24	Un-related	morpheme	subsequent-syllable	1	1165
60	25	Un-related	morpheme	subsequent-syllable	1	599
60	26	Un-related	morpheme	subsequent-syllable	1	754
61	1	Un-related	morpheme	subsequent-syllable	1	791
61	2	Un-related	morpheme	subsequent-syllable	1	811
61	3	Un-related	morpheme	subsequent-syllable	1	530
61	4	Un-related	morpheme	subsequent-syllable	1	556
61	5	Un-related	morpheme	subsequent-syllable	1	672
61	6	Un-related	morpheme	subsequent-syllable	1	708
61	7	Un-related	morpheme	subsequent-syllable	1	544
61	8	Un-related	morpheme	subsequent-syllable	1	760
61	9	Un-related	morpheme	subsequent-syllable	0	0
61	10	Un-related	morpheme	subsequent-syllable	1	669
61	11	Un-related	morpheme	subsequent-syllable	1	722
61	12	Un-related	morpheme	subsequent-syllable	1	725
61	13	Un-related	morpheme	subsequent-syllable	1	923
61	14	Un-related	morpheme	subsequent-syllable	1	665
61	15	Related	morpheme	subsequent-syllable	1	779
61	16	Related	morpheme	subsequent-syllable	1	690
61	17	Related	morpheme	subsequent-syllable	1	418
61	18	Related	morpheme	subsequent-syllable	1	664
61	19	Related	morpheme	subsequent-syllable	1	552
61	20	Related	morpheme	subsequent-syllable	1	832
61	21	Related	morpheme	subsequent-syllable	1	757
61	22	Related	morpheme	subsequent-syllable	1	661
61	23	Related	morpheme	subsequent-syllable	0	0
61	24	Related	morpheme	subsequent-syllable	1	796
61	25	Related	morpheme	subsequent-syllable	1	1514
61	26	Related	morpheme	subsequent-syllable	1	551
62	1	Un-related	morpheme	subsequent-syllable	1	1197
62	2	Un-related	morpheme	subsequent-syllable	1	1001
62	3	Un-related	morpheme	subsequent-syllable	1	1168
62	4	Un-related	morpheme	subsequent-syllable	1	686
62	5	Un-related	morpheme	subsequent-syllable	1	1196
62	6	Un-related	morpheme	subsequent-syllable	1	1120
62	7	Un-related	morpheme	subsequent-syllable	1	1070
62	8	Un-related	morpheme	subsequent-syllable	1	1069
62	9	Un-related	morpheme	subsequent-syllable	1	727
62	10	Un-related	morpheme	subsequent-syllable	1	912
62	11	Un-related	morpheme	subsequent-syllable	1	1146
62	12	Un-related	morpheme	subsequent-syllable	1	859
62	13	Un-related	morpheme	subsequent-syllable	1	988
62	14	Un-related	morpheme	subsequent-syllable	1	833
62	15	Related	morpheme	subsequent-syllable	1	833
62	16	Related	morpheme	subsequent-syllable	1	751
62	17	Related	morpheme	subsequent-syllable	1	886
62	18	Related	morpheme	subsequent-syllable	1	818
62	19	Related	morpheme	subsequent-syllable	1	783
62	20	Related	morpheme	subsequent-syllable	1	1643
62	21	Related	morpheme	subsequent-syllable	1	1124
62	22	Related	morpheme	subsequent-syllable	1	787
62	23	Related	morpheme	subsequent-syllable	1	751
62	24	Related	morpheme	subsequent-syllable	1	806
62	25	Related	morpheme	subsequent-syllable	1	1010
62	26	Related	morpheme	subsequent-syllable	1	933
63	1	Un-related	morpheme	subsequent-syllable	1	1111
63	2	Un-related	morpheme	subsequent-syllable	1	661
63	3	Un-related	morpheme	subsequent-syllable	0	0
63	4	Un-related	morpheme	subsequent-syllable	0	0
63	5	Un-related	morpheme	subsequent-syllable	0	0
63	6	Un-related	morpheme	subsequent-syllable	1	715
63	7	Un-related	morpheme	subsequent-syllable	1	664
63	8	Un-related	morpheme	subsequent-syllable	1	795
63	9	Un-related	morpheme	subsequent-syllable	1	630
63	10	Un-related	morpheme	subsequent-syllable	1	750
63	11	Un-related	morpheme	subsequent-syllable	1	920
63	12	Un-related	morpheme	subsequent-syllable	1	905
63	13	Un-related	morpheme	subsequent-syllable	1	551
63	14	Un-related	morpheme	subsequent-syllable	1	662
63	15	Related	morpheme	subsequent-syllable	1	823
63	16	Related	morpheme	subsequent-syllable	1	786
63	17	Related	morpheme	subsequent-syllable	0	0
63	18	Related	morpheme	subsequent-syllable	1	611
63	19	Related	morpheme	subsequent-syllable	1	779
63	20	Related	morpheme	subsequent-syllable	1	976
63	21	Related	morpheme	subsequent-syllable	1	726
63	22	Related	morpheme	subsequent-syllable	1	532
63	23	Related	morpheme	subsequent-syllable	1	475
63	24	Related	morpheme	subsequent-syllable	1	669
63	25	Related	morpheme	subsequent-syllable	1	753
63	26	Related	morpheme	subsequent-syllable	1	640
64	1	Un-related	morpheme	subsequent-syllable	1	462
64	2	Un-related	morpheme	subsequent-syllable	1	920
64	3	Un-related	morpheme	subsequent-syllable	1	758
64	4	Un-related	morpheme	subsequent-syllable	1	696
64	5	Un-related	morpheme	subsequent-syllable	1	526
64	6	Un-related	morpheme	subsequent-syllable	1	639
64	7	Un-related	morpheme	subsequent-syllable	1	490
64	8	Un-related	morpheme	subsequent-syllable	1	838
64	9	Un-related	morpheme	subsequent-syllable	1	495
64	10	Un-related	morpheme	subsequent-syllable	1	535
64	11	Un-related	morpheme	subsequent-syllable	1	1001
64	12	Un-related	morpheme	subsequent-syllable	1	750
64	13	Un-related	morpheme	subsequent-syllable	1	574
64	14	Un-related	morpheme	subsequent-syllable	1	814
64	15	Related	morpheme	subsequent-syllable	1	751
64	16	Related	morpheme	subsequent-syllable	1	661
64	17	Related	morpheme	subsequent-syllable	1	612
64	18	Related	morpheme	subsequent-syllable	1	509
64	19	Related	morpheme	subsequent-syllable	1	552
64	20	Related	morpheme	subsequent-syllable	1	1200
64	21	Related	morpheme	subsequent-syllable	1	998
64	22	Related	morpheme	subsequent-syllable	1	786
64	23	Related	morpheme	subsequent-syllable	1	479
64	24	Related	morpheme	subsequent-syllable	1	629
64	25	Related	morpheme	subsequent-syllable	1	626
64	26	Related	morpheme	subsequent-syllable	1	548
65	1	Un-related	morpheme	subsequent-syllable	1	785
65	2	Un-related	morpheme	subsequent-syllable	1	813
65	3	Un-related	morpheme	subsequent-syllable	1	1317
65	4	Un-related	morpheme	subsequent-syllable	1	828
65	5	Un-related	morpheme	subsequent-syllable	1	932
65	6	Un-related	morpheme	subsequent-syllable	1	554
65	7	Un-related	morpheme	subsequent-syllable	1	753
65	8	Un-related	morpheme	subsequent-syllable	1	1065
65	9	Un-related	morpheme	subsequent-syllable	1	734
65	10	Un-related	morpheme	subsequent-syllable	1	943
65	11	Un-related	morpheme	subsequent-syllable	1	1095
65	12	Un-related	morpheme	subsequent-syllable	1	1477
65	13	Un-related	morpheme	subsequent-syllable	1	855
65	14	Un-related	morpheme	subsequent-syllable	1	829
65	15	Related	morpheme	subsequent-syllable	1	556
65	16	Related	morpheme	subsequent-syllable	1	829
65	17	Related	morpheme	subsequent-syllable	1	890
65	18	Related	morpheme	subsequent-syllable	1	662
65	19	Related	morpheme	subsequent-syllable	1	800
65	20	Related	morpheme	subsequent-syllable	1	756
65	21	Related	morpheme	subsequent-syllable	1	1416
65	22	Related	morpheme	subsequent-syllable	1	624
65	23	Related	morpheme	subsequent-syllable	1	590
65	24	Related	morpheme	subsequent-syllable	1	867
65	25	Related	morpheme	subsequent-syllable	1	766
65	26	Related	morpheme	subsequent-syllable	1	773
66	1	Un-related	morpheme	subsequent-syllable	1	685
66	2	Un-related	morpheme	subsequent-syllable	1	757
66	3	Un-related	morpheme	subsequent-syllable	1	902
66	4	Un-related	morpheme	subsequent-syllable	1	757
66	5	Un-related	morpheme	subsequent-syllable	1	867
66	6	Un-related	morpheme	subsequent-syllable	1	833
66	7	Un-related	morpheme	subsequent-syllable	1	819
66	8	Un-related	morpheme	subsequent-syllable	1	716
66	9	Un-related	morpheme	subsequent-syllable	1	530
66	10	Un-related	morpheme	subsequent-syllable	1	794
66	11	Un-related	morpheme	subsequent-syllable	1	778
66	12	Un-related	morpheme	subsequent-syllable	1	874
66	13	Un-related	morpheme	subsequent-syllable	1	817
66	14	Un-related	morpheme	subsequent-syllable	1	683
66	15	Related	morpheme	subsequent-syllable	0	0
66	16	Related	morpheme	subsequent-syllable	1	770
66	17	Related	morpheme	subsequent-syllable	1	802
66	18	Related	morpheme	subsequent-syllable	1	677
66	19	Related	morpheme	subsequent-syllable	1	680
66	20	Related	morpheme	subsequent-syllable	1	819
66	21	Related	morpheme	subsequent-syllable	1	802
66	22	Related	morpheme	subsequent-syllable	1	657
66	23	Related	morpheme	subsequent-syllable	1	724
66	24	Related	morpheme	subsequent-syllable	1	842
66	25	Related	morpheme	subsequent-syllable	1	702
66	26	Related	morpheme	subsequent-syllable	1	891
67	1	Un-related	morpheme	subsequent-syllable	1	762
67	2	Un-related	morpheme	subsequent-syllable	1	750
67	3	Un-related	morpheme	subsequent-syllable	1	1234
67	4	Un-related	morpheme	subsequent-syllable	1	951
67	5	Un-related	morpheme	subsequent-syllable	1	696
67	6	Un-related	morpheme	subsequent-syllable	1	688
67	7	Un-related	morpheme	subsequent-syllable	1	761
67	8	Un-related	morpheme	subsequent-syllable	1	675
67	9	Un-related	morpheme	subsequent-syllable	1	675
67	10	Un-related	morpheme	subsequent-syllable	1	733
67	11	Un-related	morpheme	subsequent-syllable	1	741
67	12	Un-related	morpheme	subsequent-syllable	1	733
67	13	Un-related	morpheme	subsequent-syllable	1	732
67	14	Un-related	morpheme	subsequent-syllable	0	0
67	15	Related	morpheme	subsequent-syllable	1	691
67	16	Related	morpheme	subsequent-syllable	1	743
67	17	Related	morpheme	subsequent-syllable	1	540
67	18	Related	morpheme	subsequent-syllable	1	596
67	19	Related	morpheme	subsequent-syllable	1	716
67	20	Related	morpheme	subsequent-syllable	1	835
67	21	Related	morpheme	subsequent-syllable	1	931
67	22	Related	morpheme	subsequent-syllable	1	581
67	23	Related	morpheme	subsequent-syllable	1	784
67	24	Related	morpheme	subsequent-syllable	1	951
67	25	Related	morpheme	subsequent-syllable	1	866
67	26	Related	morpheme	subsequent-syllable	1	645
68	1	Un-related	morpheme	subsequent-syllable	1	624
68	2	Un-related	morpheme	subsequent-syllable	1	528
68	3	Un-related	morpheme	subsequent-syllable	1	978
68	4	Un-related	morpheme	subsequent-syllable	1	907
68	5	Un-related	morpheme	subsequent-syllable	1	922
68	6	Un-related	morpheme	subsequent-syllable	1	725
68	7	Un-related	morpheme	subsequent-syllable	1	555
68	8	Un-related	morpheme	subsequent-syllable	1	754
68	9	Un-related	morpheme	subsequent-syllable	1	586
68	10	Un-related	morpheme	subsequent-syllable	1	727
68	11	Un-related	morpheme	subsequent-syllable	0	0
68	12	Un-related	morpheme	subsequent-syllable	1	790
68	13	Un-related	morpheme	subsequent-syllable	1	977
68	14	Un-related	morpheme	subsequent-syllable	1	582
68	15	Related	morpheme	subsequent-syllable	1	596
68	16	Related	morpheme	subsequent-syllable	1	519
68	17	Related	morpheme	subsequent-syllable	1	626
68	18	Related	morpheme	subsequent-syllable	1	694
68	19	Related	morpheme	subsequent-syllable	1	665
68	20	Related	morpheme	subsequent-syllable	1	979
68	21	Related	morpheme	subsequent-syllable	1	597
68	22	Related	morpheme	subsequent-syllable	1	688
68	23	Related	morpheme	subsequent-syllable	1	508
68	24	Related	morpheme	subsequent-syllable	1	646
68	25	Related	morpheme	subsequent-syllable	1	585
68	26	Related	morpheme	subsequent-syllable	1	552
69	1	Un-related	morpheme	subsequent-syllable	1	680
69	2	Un-related	morpheme	subsequent-syllable	1	683
69	3	Un-related	morpheme	subsequent-syllable	1	816
69	4	Un-related	morpheme	subsequent-syllable	0	0
69	5	Un-related	morpheme	subsequent-syllable	1	623
69	6	Un-related	morpheme	subsequent-syllable	1	1421
69	7	Un-related	morpheme	subsequent-syllable	1	909
69	8	Un-related	morpheme	subsequent-syllable	1	659
69	9	Un-related	morpheme	subsequent-syllable	1	844
69	10	Un-related	morpheme	subsequent-syllable	1	799
69	11	Un-related	morpheme	subsequent-syllable	1	790
69	12	Un-related	morpheme	subsequent-syllable	1	819
69	13	Un-related	morpheme	subsequent-syllable	1	605
69	14	Un-related	morpheme	subsequent-syllable	1	900
69	15	Related	morpheme	subsequent-syllable	1	654
69	16	Related	morpheme	subsequent-syllable	1	689
69	17	Related	morpheme	subsequent-syllable	1	745
69	18	Related	morpheme	subsequent-syllable	1	683
69	19	Related	morpheme	subsequent-syllable	1	775
69	20	Related	morpheme	subsequent-syllable	1	736
69	21	Related	morpheme	subsequent-syllable	1	761
69	22	Related	morpheme	subsequent-syllable	1	757
69	23	Related	morpheme	subsequent-syllable	1	552
69	24	Related	morpheme	subsequent-syllable	1	604
69	25	Related	morpheme	subsequent-syllable	1	567
69	26	Related	morpheme	subsequent-syllable	1	544
70	1	Un-related	morpheme	subsequent-syllable	1	655
70	2	Un-related	morpheme	subsequent-syllable	1	655
70	3	Un-related	morpheme	subsequent-syllable	1	592
70	4	Un-related	morpheme	subsequent-syllable	1	639
70	5	Un-related	morpheme	subsequent-syllable	1	514
70	6	Un-related	morpheme	subsequent-syllable	1	602
70	7	Un-related	morpheme	subsequent-syllable	1	581
70	8	Un-related	morpheme	subsequent-syllable	1	617
70	9	Un-related	morpheme	subsequent-syllable	1	569
70	10	Un-related	morpheme	subsequent-syllable	1	1126
70	11	Un-related	morpheme	subsequent-syllable	1	831
70	12	Un-related	morpheme	subsequent-syllable	1	657
70	13	Un-related	morpheme	subsequent-syllable	1	587
70	14	Un-related	morpheme	subsequent-syllable	1	890
70	15	Related	morpheme	subsequent-syllable	1	790
70	16	Related	morpheme	subsequent-syllable	1	818
70	17	Related	morpheme	subsequent-syllable	1	913
70	18	Related	morpheme	subsequent-syllable	1	562
70	19	Related	morpheme	subsequent-syllable	1	1014
70	20	Related	morpheme	subsequent-syllable	1	709
70	21	Related	morpheme	subsequent-syllable	1	842
70	22	Related	morpheme	subsequent-syllable	1	584
70	23	Related	morpheme	subsequent-syllable	1	623
70	24	Related	morpheme	subsequent-syllable	1	1022
70	25	Related	morpheme	subsequent-syllable	1	725
70	26	Related	morpheme	subsequent-syllable	1	587
71	1	Un-related	morpheme	subsequent-syllable	1	625
71	2	Un-related	morpheme	subsequent-syllable	1	728
71	3	Un-related	morpheme	subsequent-syllable	1	544
71	4	Un-related	morpheme	subsequent-syllable	1	513
71	5	Un-related	morpheme	subsequent-syllable	1	584
71	6	Un-related	morpheme	subsequent-syllable	1	656
71	7	Un-related	morpheme	subsequent-syllable	1	777
71	8	Un-related	morpheme	subsequent-syllable	1	772
71	9	Un-related	morpheme	subsequent-syllable	1	417
71	10	Un-related	morpheme	subsequent-syllable	1	472
71	11	Un-related	morpheme	subsequent-syllable	1	734
71	12	Un-related	morpheme	subsequent-syllable	1	565
71	13	Un-related	morpheme	subsequent-syllable	1	660
71	14	Un-related	morpheme	subsequent-syllable	0	0
71	15	Related	morpheme	subsequent-syllable	1	618
71	16	Related	morpheme	subsequent-syllable	1	663
71	17	Related	morpheme	subsequent-syllable	1	538
71	18	Related	morpheme	subsequent-syllable	1	622
71	19	Related	morpheme	subsequent-syllable	1	652
71	20	Related	morpheme	subsequent-syllable	1	886
71	21	Related	morpheme	subsequent-syllable	1	821
71	22	Related	morpheme	subsequent-syllable	1	556
71	23	Related	morpheme	subsequent-syllable	1	596
71	24	Related	morpheme	subsequent-syllable	1	695
71	25	Related	morpheme	subsequent-syllable	1	550
71	26	Related	morpheme	subsequent-syllable	1	604
72	1	Un-related	morpheme	subsequent-syllable	1	754
72	2	Un-related	morpheme	subsequent-syllable	1	702
72	3	Un-related	morpheme	subsequent-syllable	1	681
72	4	Un-related	morpheme	subsequent-syllable	1	620
72	5	Un-related	morpheme	subsequent-syllable	1	542
72	6	Un-related	morpheme	subsequent-syllable	1	1266
72	7	Un-related	morpheme	subsequent-syllable	1	824
72	8	Un-related	morpheme	subsequent-syllable	1	930
72	9	Un-related	morpheme	subsequent-syllable	1	613
72	10	Un-related	morpheme	subsequent-syllable	1	1114
72	11	Un-related	morpheme	subsequent-syllable	1	821
72	12	Un-related	morpheme	subsequent-syllable	1	1194
72	13	Un-related	morpheme	subsequent-syllable	1	572
72	14	Un-related	morpheme	subsequent-syllable	1	856
72	15	Related	morpheme	subsequent-syllable	1	800
72	16	Related	morpheme	subsequent-syllable	1	983
72	17	Related	morpheme	subsequent-syllable	1	725
72	18	Related	morpheme	subsequent-syllable	1	569
72	19	Related	morpheme	subsequent-syllable	1	894
72	20	Related	morpheme	subsequent-syllable	1	699
72	21	Related	morpheme	subsequent-syllable	1	831
72	22	Related	morpheme	subsequent-syllable	1	622
72	23	Related	morpheme	subsequent-syllable	1	925
72	24	Related	morpheme	subsequent-syllable	1	817
72	25	Related	morpheme	subsequent-syllable	1	780
72	26	Related	morpheme	subsequent-syllable	1	1081
73	1	Un-related	morpheme	subsequent-syllable	1	715
73	2	Un-related	morpheme	subsequent-syllable	1	560
73	3	Un-related	morpheme	subsequent-syllable	1	1344
73	4	Un-related	morpheme	subsequent-syllable	1	689
73	5	Un-related	morpheme	subsequent-syllable	1	634
73	6	Un-related	morpheme	subsequent-syllable	1	690
73	7	Un-related	morpheme	subsequent-syllable	1	980
73	8	Un-related	morpheme	subsequent-syllable	1	918
73	9	Un-related	morpheme	subsequent-syllable	1	591
73	10	Un-related	morpheme	subsequent-syllable	1	1038
73	11	Un-related	morpheme	subsequent-syllable	1	661
73	12	Un-related	morpheme	subsequent-syllable	1	506
73	13	Un-related	morpheme	subsequent-syllable	1	651
73	14	Un-related	morpheme	subsequent-syllable	1	692
73	15	Related	morpheme	subsequent-syllable	1	1002
73	16	Related	morpheme	subsequent-syllable	1	712
73	17	Related	morpheme	subsequent-syllable	1	650
73	18	Related	morpheme	subsequent-syllable	1	541
73	19	Related	morpheme	subsequent-syllable	0	0
73	20	Related	morpheme	subsequent-syllable	1	654
73	21	Related	morpheme	subsequent-syllable	1	919
73	22	Related	morpheme	subsequent-syllable	1	550
73	23	Related	morpheme	subsequent-syllable	1	545
73	24	Related	morpheme	subsequent-syllable	1	822
73	25	Related	morpheme	subsequent-syllable	1	820
73	26	Related	morpheme	subsequent-syllable	1	742
74	1	Un-related	morpheme	subsequent-syllable	1	650
74	2	Un-related	morpheme	subsequent-syllable	1	728
74	3	Un-related	morpheme	subsequent-syllable	1	866
74	4	Un-related	morpheme	subsequent-syllable	1	707
74	5	Un-related	morpheme	subsequent-syllable	1	885
74	6	Un-related	morpheme	subsequent-syllable	0	0
74	7	Un-related	morpheme	subsequent-syllable	1	662
74	8	Un-related	morpheme	subsequent-syllable	1	663
74	9	Un-related	morpheme	subsequent-syllable	1	802
74	10	Un-related	morpheme	subsequent-syllable	1	836
74	11	Un-related	morpheme	subsequent-syllable	0	0
74	12	Un-related	morpheme	subsequent-syllable	1	900
74	13	Un-related	morpheme	subsequent-syllable	1	736
74	14	Un-related	morpheme	subsequent-syllable	1	536
74	15	Related	morpheme	subsequent-syllable	1	625
74	16	Related	morpheme	subsequent-syllable	0	0
74	17	Related	morpheme	subsequent-syllable	1	717
74	18	Related	morpheme	subsequent-syllable	1	624
74	19	Related	morpheme	subsequent-syllable	1	803
74	20	Related	morpheme	subsequent-syllable	0	0
74	21	Related	morpheme	subsequent-syllable	1	1004
74	22	Related	morpheme	subsequent-syllable	1	470
74	23	Related	morpheme	subsequent-syllable	1	787
74	24	Related	morpheme	subsequent-syllable	1	752
74	25	Related	morpheme	subsequent-syllable	1	565
74	26	Related	morpheme	subsequent-syllable	1	611
75	1	Un-related	morpheme	subsequent-syllable	1	781
75	2	Un-related	morpheme	subsequent-syllable	1	850
75	3	Un-related	morpheme	subsequent-syllable	1	1068
75	4	Un-related	morpheme	subsequent-syllable	1	809
75	5	Un-related	morpheme	subsequent-syllable	1	803
75	6	Un-related	morpheme	subsequent-syllable	1	1160
75	7	Un-related	morpheme	subsequent-syllable	1	845
75	8	Un-related	morpheme	subsequent-syllable	1	1042
75	9	Un-related	morpheme	subsequent-syllable	1	805
75	10	Un-related	morpheme	subsequent-syllable	1	674
75	11	Un-related	morpheme	subsequent-syllable	1	998
75	12	Un-related	morpheme	subsequent-syllable	1	786
75	13	Un-related	morpheme	subsequent-syllable	1	1038
75	14	Un-related	morpheme	subsequent-syllable	1	885
75	15	Related	morpheme	subsequent-syllable	1	993
75	16	Related	morpheme	subsequent-syllable	1	947
75	17	Related	morpheme	subsequent-syllable	1	655
75	18	Related	morpheme	subsequent-syllable	1	791
75	19	Related	morpheme	subsequent-syllable	1	885
75	20	Related	morpheme	subsequent-syllable	1	801
75	21	Related	morpheme	subsequent-syllable	1	934
75	22	Related	morpheme	subsequent-syllable	1	833
75	23	Related	morpheme	subsequent-syllable	1	880
75	24	Related	morpheme	subsequent-syllable	1	877
75	25	Related	morpheme	subsequent-syllable	1	2730
75	26	Related	morpheme	subsequent-syllable	1	1160
76	1	Un-related	morpheme	subsequent-syllable	1	709
76	2	Un-related	morpheme	subsequent-syllable	1	596
76	3	Un-related	morpheme	subsequent-syllable	1	658
76	4	Un-related	morpheme	subsequent-syllable	1	911
76	5	Un-related	morpheme	subsequent-syllable	1	886
76	6	Un-related	morpheme	subsequent-syllable	1	600
76	7	Un-related	morpheme	subsequent-syllable	1	709
76	8	Un-related	morpheme	subsequent-syllable	1	659
76	9	Un-related	morpheme	subsequent-syllable	1	577
76	10	Un-related	morpheme	subsequent-syllable	1	1731
76	11	Un-related	morpheme	subsequent-syllable	1	645
76	12	Un-related	morpheme	subsequent-syllable	1	674
76	13	Un-related	morpheme	subsequent-syllable	1	931
76	14	Un-related	morpheme	subsequent-syllable	1	593
76	15	Related	morpheme	subsequent-syllable	1	719
76	16	Related	morpheme	subsequent-syllable	1	718
76	17	Related	morpheme	subsequent-syllable	1	670
76	18	Related	morpheme	subsequent-syllable	1	536
76	19	Related	morpheme	subsequent-syllable	1	640
76	20	Related	morpheme	subsequent-syllable	1	797
76	21	Related	morpheme	subsequent-syllable	1	655
76	22	Related	morpheme	subsequent-syllable	1	615
76	23	Related	morpheme	subsequent-syllable	1	553
76	24	Related	morpheme	subsequent-syllable	1	614
76	25	Related	morpheme	subsequent-syllable	1	607
76	26	Related	morpheme	subsequent-syllable	1	610
77	1	Un-related	morpheme	subsequent-syllable	1	866
77	2	Un-related	morpheme	subsequent-syllable	1	510
77	3	Un-related	morpheme	subsequent-syllable	1	712
77	4	Un-related	morpheme	subsequent-syllable	1	420
77	5	Un-related	morpheme	subsequent-syllable	1	568
77	6	Un-related	morpheme	subsequent-syllable	1	659
77	7	Un-related	morpheme	subsequent-syllable	1	458
77	8	Un-related	morpheme	subsequent-syllable	1	629
77	9	Un-related	morpheme	subsequent-syllable	1	446
77	10	Un-related	morpheme	subsequent-syllable	1	832
77	11	Un-related	morpheme	subsequent-syllable	1	542
77	12	Un-related	morpheme	subsequent-syllable	1	517
77	13	Un-related	morpheme	subsequent-syllable	1	657
77	14	Un-related	morpheme	subsequent-syllable	1	600
77	15	Related	morpheme	subsequent-syllable	1	613
77	16	Related	morpheme	subsequent-syllable	1	559
77	17	Related	morpheme	subsequent-syllable	1	472
77	18	Related	morpheme	subsequent-syllable	1	782
77	19	Related	morpheme	subsequent-syllable	1	558
77	20	Related	morpheme	subsequent-syllable	1	637
77	21	Related	morpheme	subsequent-syllable	1	643
77	22	Related	morpheme	subsequent-syllable	1	557
77	23	Related	morpheme	subsequent-syllable	1	407
[truncated: 2,161 more rows]

## Sheet: Exp2
Subject	Item	condition	Type	Onset	ACC	RT
1	1	Related	morepheme	second morpheme	1	1071
1	2	Related	morepheme	second morpheme	1	981
1	3	Related	morepheme	second morpheme	1	1056
1	4	Related	morepheme	second morpheme	1	1107
1	5	Related	morepheme	second morpheme	1	980
1	6	Related	morepheme	second morpheme	1	751
1	7	Un-related	morepheme	second morpheme	1	933
1	8	Un-related	morepheme	second morpheme	1	1162
1	9	Un-related	morepheme	second morpheme	1	1098
1	10	Un-related	morepheme	second morpheme	1	767
1	11	Un-related	morepheme	second morpheme	1	939
1	12	Un-related	morepheme	second morpheme	1	820
1	13	Un-related	morepheme	second morpheme	1	796
1	14	Related	morepheme	second morpheme	1	1095
1	15	Related	morepheme	second morpheme	1	894
1	16	Related	morepheme	second morpheme	1	707
1	17	Related	morepheme	second morpheme	1	772
1	18	Related	morepheme	second morpheme	1	872
1	19	Related	morepheme	second morpheme	1	633
1	20	Un-related	morepheme	second morpheme	1	695
1	21	Un-related	morepheme	second morpheme	1	913
1	22	Un-related	morepheme	second morpheme	1	757
1	23	Un-related	morepheme	second morpheme	1	1049
1	24	Un-related	morepheme	second morpheme	1	962
2	1	Related	morepheme	second morpheme	1	870
2	2	Related	morepheme	second morpheme	1	612
2	3	Related	morepheme	second morpheme	1	742
2	4	Related	morepheme	second morpheme	1	646
2	5	Related	morepheme	second morpheme	1	594
2	6	Related	morepheme	second morpheme	1	638
2	7	Un-related	morepheme	second morpheme	1	686
2	8	Un-related	morepheme	second morpheme	1	623
2	9	Un-related	morepheme	second morpheme	1	619
2	10	Un-related	morepheme	second morpheme	1	639
2	11	Un-related	morepheme	second morpheme	1	564
2	12	Un-related	morepheme	second morpheme	1	475
2	13	Un-related	morepheme	second morpheme	1	533
2	14	Related	morepheme	second morpheme	1	497
2	15	Related	morepheme	second morpheme	1	724
2	16	Related	morepheme	second morpheme	1	461
2	17	Related	morepheme	second morpheme	1	533
2	18	Related	morepheme	second morpheme	0	0
2	19	Related	morepheme	second morpheme	1	466
2	20	Un-related	morepheme	second morpheme	1	555
2	21	Un-related	morepheme	second morpheme	1	507
2	22	Un-related	morepheme	second morpheme	1	655
2	23	Un-related	morepheme	second morpheme	1	529
2	24	Un-related	morepheme	second morpheme	1	564
3	1	Related	morepheme	second morpheme	1	985
3	2	Related	morepheme	second morpheme	1	730
3	3	Related	morepheme	second morpheme	1	810
3	4	Related	morepheme	second morpheme	1	703
3	5	Related	morepheme	second morpheme	1	632
3	6	Related	morepheme	second morpheme	1	552
3	7	Un-related	morepheme	second morpheme	1	636
3	8	Un-related	morepheme	second morpheme	1	598
3	9	Un-related	morepheme	second morpheme	1	879
3	10	Un-related	morepheme	second morpheme	1	646
3	11	Un-related	morepheme	second morpheme	1	671
3	12	Un-related	morepheme	second morpheme	1	648
3	13	Un-related	morepheme	second morpheme	1	588
3	14	Related	morepheme	second morpheme	1	583
3	15	Related	morepheme	second morpheme	1	840
3	16	Related	morepheme	second morpheme	0	0
3	17	Related	morepheme	second morpheme	1	769
3	18	Related	morepheme	second morpheme	1	483
3	19	Related	morepheme	second morpheme	1	551
3	20	Un-related	morepheme	second morpheme	1	684
3	21	Un-related	morepheme	second morpheme	1	775
3	22	Un-related	morepheme	second morpheme	1	709
3	23	Un-related	morepheme	second morpheme	1	583
3	24	Un-related	morepheme	second morpheme	1	609
4	1	Related	morepheme	second morpheme	1	813
4	2	Related	morepheme	second morpheme	1	642
4	3	Related	morepheme	second morpheme	1	1018
4	4	Related	morepheme	second morpheme	1	814
4	5	Related	morepheme	second morpheme	1	638
4	6	Related	morepheme	second morpheme	1	549
4	7	Un-related	morepheme	second morpheme	1	642
4	8	Un-related	morepheme	second morpheme	1	569
4	9	Un-related	morepheme	second morpheme	1	588
4	10	Un-related	morepheme	second morpheme	1	568
4	11	Un-related	morepheme	second morpheme	1	676
4	12	Un-related	morepheme	second morpheme	1	645
4	13	Un-related	morepheme	second morpheme	1	608
4	14	Related	morepheme	second morpheme	1	549
4	15	Related	morepheme	second morpheme	1	941
4	16	Related	morepheme	second morpheme	1	648
4	17	Related	morepheme	second morpheme	1	584
4	18	Related	morepheme	second morpheme	1	582
4	19	Related	morepheme	second morpheme	1	547
4	20	Un-related	morepheme	second morpheme	1	556
4	21	Un-related	morepheme	second morpheme	1	525
4	22	Un-related	morepheme	second morpheme	1	508
4	23	Un-related	morepheme	second morpheme	1	718
4	24	Un-related	morepheme	second morpheme	1	675
5	1	Related	morepheme	second morpheme	0	0
5	2	Related	morepheme	second morpheme	1	674
5	3	Related	morepheme	second morpheme	1	803
5	4	Related	morepheme	second morpheme	1	732
5	5	Related	morepheme	second morpheme	1	629
5	6	Related	morepheme	second morpheme	1	476
5	7	Un-related	morepheme	second morpheme	1	677
5	8	Un-related	morepheme	second morpheme	1	590
5	9	Un-related	morepheme	second morpheme	1	641
5	10	Un-related	morepheme	second morpheme	1	721
5	11	Un-related	morepheme	second morpheme	1	621
5	12	Un-related	morepheme	second morpheme	1	564
5	13	Un-related	morepheme	second morpheme	1	619
5	14	Related	morepheme	second morpheme	1	637
5	15	Related	morepheme	second morpheme	1	757
5	16	Related	morepheme	second morpheme	1	653
5	17	Related	morepheme	second morpheme	1	475
5	18	Related	morepheme	second morpheme	1	664
5	19	Related	morepheme	second morpheme	1	582
5	20	Un-related	morepheme	second morpheme	1	714
5	21	Un-related	morepheme	second morpheme	1	578
5	22	Un-related	morepheme	second morpheme	1	628
5	23	Un-related	morepheme	second morpheme	1	624
5	24	Un-related	morepheme	second morpheme	1	601
6	1	Related	morepheme	second morpheme	1	1024
6	2	Related	morepheme	second morpheme	1	579
6	3	Related	morepheme	second morpheme	1	656
6	4	Related	morepheme	second morpheme	1	701
6	5	Related	morepheme	second morpheme	1	580
6	6	Related	morepheme	second morpheme	1	587
6	7	Un-related	morepheme	second morpheme	1	592
6	8	Un-related	morepheme	second morpheme	1	702
6	9	Un-related	morepheme	second morpheme	1	625
6	10	Un-related	morepheme	second morpheme	1	735
6	11	Un-related	morepheme	second morpheme	1	749
6	12	Un-related	morepheme	second morpheme	1	577
6	13	Un-related	morepheme	second morpheme	1	574
6	14	Related	morepheme	second morpheme	1	571
6	15	Related	morepheme	second morpheme	1	805
6	16	Related	morepheme	second morpheme	1	668
6	17	Related	morepheme	second morpheme	1	540
6	18	Related	morepheme	second morpheme	1	631
6	19	Related	morepheme	second morpheme	1	519
6	20	Un-related	morepheme	second morpheme	1	584
6	21	Un-related	morepheme	second morpheme	1	689
6	22	Un-related	morepheme	second morpheme	1	661
6	23	Un-related	morepheme	second morpheme	1	992
6	24	Un-related	morepheme	second morpheme	1	491
7	1	Related	morepheme	second morpheme	1	1280
7	2	Related	morepheme	second morpheme	1	911
7	3	Related	morepheme	second morpheme	1	1045
7	4	Related	morepheme	second morpheme	1	1079
7	5	Related	morepheme	second morpheme	1	927
7	6	Related	morepheme	second morpheme	1	763
7	7	Un-related	morepheme	second morpheme	1	1020
7	8	Un-related	morepheme	second morpheme	1	913
7	9	Un-related	morepheme	second morpheme	1	936
7	10	Un-related	morepheme	second morpheme	1	987
7	11	Un-related	morepheme	second morpheme	1	1076
7	12	Un-related	morepheme	second morpheme	1	790
7	13	Un-related	morepheme	second morpheme	1	966
7	14	Related	morepheme	second morpheme	1	578
7	15	Related	morepheme	second morpheme	1	666
7	16	Related	morepheme	second morpheme	1	730
7	17	Related	morepheme	second morpheme	1	810
7	18	Related	morepheme	second morpheme	1	822
7	19	Related	morepheme	second morpheme	1	724
7	20	Un-related	morepheme	second morpheme	1	698
7	21	Un-related	morepheme	second morpheme	1	761
7	22	Un-related	morepheme	second morpheme	1	964
7	23	Un-related	morepheme	second morpheme	1	975
7	24	Un-related	morepheme	second morpheme	1	729
8	1	Related	morepheme	second morpheme	1	631
8	2	Related	morepheme	second morpheme	1	605
8	3	Related	morepheme	second morpheme	1	868
8	4	Related	morepheme	second morpheme	1	731
8	5	Related	morepheme	second morpheme	1	784
8	6	Related	morepheme	second morpheme	1	501
8	7	Un-related	morepheme	second morpheme	0	0
8	8	Un-related	morepheme	second morpheme	1	487
8	9	Un-related	morepheme	second morpheme	1	712
8	10	Un-related	morepheme	second morpheme	1	525
8	11	Un-related	morepheme	second morpheme	1	681
8	12	Un-related	morepheme	second morpheme	1	517
8	13	Un-related	morepheme	second morpheme	1	850
8	14	Related	morepheme	second morpheme	1	442
8	15	Related	morepheme	second morpheme	1	782
8	16	Related	morepheme	second morpheme	1	696
8	17	Related	morepheme	second morpheme	1	643
8	18	Related	morepheme	second morpheme	1	486
8	19	Related	morepheme	second morpheme	1	467
8	20	Un-related	morepheme	second morpheme	1	520
8	21	Un-related	morepheme	second morpheme	1	778
8	22	Un-related	morepheme	second morpheme	1	715
8	23	Un-related	morepheme	second morpheme	1	563
8	24	Un-related	morepheme	second morpheme	1	438
9	1	Related	morepheme	second morpheme	1	1979
9	2	Related	morepheme	second morpheme	1	639
9	3	Related	morepheme	second morpheme	1	1223
9	4	Related	morepheme	second morpheme	1	876
9	5	Related	morepheme	second morpheme	1	651
9	6	Related	morepheme	second morpheme	1	808
9	7	Un-related	morepheme	second morpheme	1	897
9	8	Un-related	morepheme	second morpheme	1	800
9	9	Un-related	morepheme	second morpheme	1	1072
9	10	Un-related	morepheme	second morpheme	1	835
9	11	Un-related	morepheme	second morpheme	1	750
9	12	Un-related	morepheme	second morpheme	1	833
9	13	Un-related	morepheme	second morpheme	1	647
9	14	Related	morepheme	second morpheme	1	684
9	15	Related	morepheme	second morpheme	1	868
9	16	Related	morepheme	second morpheme	1	814
9	17	Related	morepheme	second morpheme	1	722
9	18	Related	morepheme	second morpheme	1	706
9	19	Related	morepheme	second morpheme	1	613
9	20	Un-related	morepheme	second morpheme	1	691
9	21	Un-related	morepheme	second morpheme	1	967
9	22	Un-related	morepheme	second morpheme	1	1072
9	23	Un-related	morepheme	second morpheme	1	632
9	24	Un-related	morepheme	second morpheme	1	769
10	1	Related	morepheme	second morpheme	0	0
10	2	Related	morepheme	second morpheme	1	605
10	3	Related	morepheme	second morpheme	1	621
10	4	Related	morepheme	second morpheme	1	723
10	5	Related	morepheme	second morpheme	1	521
10	6	Related	morepheme	second morpheme	1	495
10	7	Un-related	morepheme	second morpheme	1	625
10	8	Un-related	morepheme	second morpheme	1	712
10	9	Un-related	morepheme	second morpheme	1	606
10	10	Un-related	morepheme	second morpheme	1	598
10	11	Un-related	morepheme	second morpheme	1	678
10	12	Un-related	morepheme	second morpheme	1	604
10	13	Un-related	morepheme	second morpheme	1	599
10	14	Related	morepheme	second morpheme	1	700
10	15	Related	morepheme	second morpheme	1	762
10	16	Related	morepheme	second morpheme	1	523
10	17	Related	morepheme	second morpheme	1	634
10	18	Related	morepheme	second morpheme	1	619
10	19	Related	morepheme	second morpheme	1	528
10	20	Un-related	morepheme	second morpheme	1	539
10	21	Un-related	morepheme	second morpheme	1	578
10	22	Un-related	morepheme	second morpheme	1	580
10	23	Un-related	morepheme	second morpheme	1	542
10	24	Un-related	morepheme	second morpheme	1	592
11	1	Related	morepheme	second morpheme	1	762
11	2	Related	morepheme	second morpheme	1	901
11	3	Related	morepheme	second morpheme	1	803
11	4	Related	morepheme	second morpheme	1	760
11	5	Related	morepheme	second morpheme	1	721
11	6	Related	morepheme	second morpheme	1	541
11	7	Un-related	morepheme	second morpheme	1	832
11	8	Un-related	morepheme	second morpheme	1	662
11	9	Un-related	morepheme	second morpheme	1	539
11	10	Un-related	morepheme	second morpheme	1	643
11	11	Un-related	morepheme	second morpheme	1	716
11	12	Un-related	morepheme	second morpheme	0	0
11	13	Un-related	morepheme	second morpheme	1	637
11	14	Related	morepheme	second morpheme	1	586
11	15	Related	morepheme	second morpheme	1	732
11	16	Related	morepheme	second morpheme	1	648
11	17	Related	morepheme	second morpheme	1	744
11	18	Related	morepheme	second morpheme	1	837
11	19	Related	morepheme	second morpheme	1	559
11	20	Un-related	morepheme	second morpheme	1	822
11	21	Un-related	morepheme	second morpheme	1	678
11	22	Un-related	morepheme	second morpheme	0	0
11	23	Un-related	morepheme	second morpheme	1	710
11	24	Un-related	morepheme	second morpheme	1	695
12	1	Related	morepheme	second morpheme	1	1101
12	2	Related	morepheme	second morpheme	1	958
12	3	Related	morepheme	second morpheme	1	1113
12	4	Related	morepheme	second morpheme	1	1865
12	5	Related	morepheme	second morpheme	1	815
12	6	Related	morepheme	second morpheme	1	843
12	7	Un-related	morepheme	second morpheme	1	841
12	8	Un-related	morepheme	second morpheme	1	943
12	9	Un-related	morepheme	second morpheme	1	817
12	10	Un-related	morepheme	second morpheme	1	1051
12	11	Un-related	morepheme	second morpheme	1	795
12	12	Un-related	morepheme	second morpheme	1	804
12	13	Un-related	morepheme	second morpheme	1	1284
12	14	Related	morepheme	second morpheme	1	714
12	15	Related	morepheme	second morpheme	1	1241
12	16	Related	morepheme	second morpheme	1	1070
12	17	Related	morepheme	second morpheme	1	1098
12	18	Related	morepheme	second morpheme	1	1126
12	19	Related	morepheme	second morpheme	1	1547
12	20	Un-related	morepheme	second morpheme	1	934
12	21	Un-related	morepheme	second morpheme	1	1237
12	22	Un-related	morepheme	second morpheme	1	729
12	23	Un-related	morepheme	second morpheme	1	758
12	24	Un-related	morepheme	second morpheme	1	1071
13	1	Un-related	morepheme	second morpheme	1	607
13	2	Un-related	morepheme	second morpheme	1	966
13	3	Un-related	morepheme	second morpheme	1	894
13	4	Un-related	morepheme	second morpheme	1	545
13	5	Un-related	morepheme	second morpheme	1	586
13	6	Un-related	morepheme	second morpheme	1	595
13	7	Related	morepheme	second morpheme	1	731
13	8	Related	morepheme	second morpheme	1	830
13	9	Related	morepheme	second morpheme	1	534
13	10	Related	morepheme	second morpheme	1	715
13	11	Related	morepheme	second morpheme	1	965
13	12	Related	morepheme	second morpheme	1	685
13	13	Related	morepheme	second morpheme	1	579
13	14	Un-related	morepheme	second morpheme	1	653
13	15	Un-related	morepheme	second morpheme	1	1000
13	16	Un-related	morepheme	second morpheme	1	804
13	17	Un-related	morepheme	second morpheme	1	565
13	18	Un-related	morepheme	second morpheme	1	658
13	19	Un-related	morepheme	second morpheme	1	582
13	20	Related	morepheme	second morpheme	1	598
13	21	Related	morepheme	second morpheme	1	704
13	22	Related	morepheme	second morpheme	1	1467
13	23	Related	morepheme	second morpheme	1	691
13	24	Related	morepheme	second morpheme	1	870
14	1	Un-related	morepheme	second morpheme	1	514
14	2	Un-related	morepheme	second morpheme	1	553
14	3	Un-related	morepheme	second morpheme	1	539
14	4	Un-related	morepheme	second morpheme	1	539
14	5	Un-related	morepheme	second morpheme	1	603
14	6	Un-related	morepheme	second morpheme	1	491
14	7	Related	morepheme	second morpheme	1	469
14	8	Related	morepheme	second morpheme	1	471
14	9	Related	morepheme	second morpheme	1	440
14	10	Related	morepheme	second morpheme	0	0
14	11	Related	morepheme	second morpheme	1	421
14	12	Related	morepheme	second morpheme	1	765
14	13	Related	morepheme	second morpheme	1	350
14	14	Un-related	morepheme	second morpheme	0	0
14	15	Un-related	morepheme	second morpheme	0	0
14	16	Un-related	morepheme	second morpheme	1	646
14	17	Un-related	morepheme	second morpheme	1	443
14	18	Un-related	morepheme	second morpheme	1	456
14	19	Un-related	morepheme	second morpheme	1	580
14	20	Related	morepheme	second morpheme	1	556
14	21	Related	morepheme	second morpheme	1	473
14	22	Related	morepheme	second morpheme	1	457
14	23	Related	morepheme	second morpheme	1	527
14	24	Related	morepheme	second morpheme	1	331
15	1	Un-related	morepheme	second morpheme	1	498
15	2	Un-related	morepheme	second morpheme	1	443
15	3	Un-related	morepheme	second morpheme	1	422
15	4	Un-related	morepheme	second morpheme	1	408
15	5	Un-related	morepheme	second morpheme	1	667
15	6	Un-related	morepheme	second morpheme	1	514
15	7	Related	morepheme	second morpheme	1	405
15	8	Related	morepheme	second morpheme	1	512
15	9	Related	morepheme	second morpheme	1	477
15	10	Related	morepheme	second morpheme	1	466
15	11	Related	morepheme	second morpheme	1	515
15	12	Related	morepheme	second morpheme	1	412
15	13	Related	morepheme	second morpheme	1	379
15	14	Un-related	morepheme	second morpheme	1	413
15	15	Un-related	morepheme	second morpheme	1	568
15	16	Un-related	morepheme	second morpheme	1	417
15	17	Un-related	morepheme	second morpheme	1	432
15	18	Un-related	morepheme	second morpheme	1	409
15	19	Un-related	morepheme	second morpheme	1	454
15	20	Related	morepheme	second morpheme	1	379
15	21	Related	morepheme	second morpheme	1	445
15	22	Related	morepheme	second morpheme	1	466
15	23	Related	morepheme	second morpheme	1	403
15	24	Related	morepheme	second morpheme	1	476
16	1	Un-related	morepheme	second morpheme	1	1115
16	2	Un-related	morepheme	second morpheme	1	1263
16	3	Un-related	morepheme	second morpheme	1	1111
16	4	Un-related	morepheme	second morpheme	1	962
16	5	Un-related	morepheme	second morpheme	1	1304
16	6	Un-related	morepheme	second morpheme	1	955
16	7	Related	morepheme	second morpheme	1	1070
16	8	Related	morepheme	second morpheme	1	977
16	9	Related	morepheme	second morpheme	1	939
16	10	Related	morepheme	second morpheme	1	784
16	11	Related	morepheme	second morpheme	1	1140
16	12	Related	morepheme	second morpheme	1	1106
16	13	Related	morepheme	second morpheme	1	1032
16	14	Un-related	morepheme	second morpheme	1	1078
16	15	Un-related	morepheme	second morpheme	0	0
16	16	Un-related	morepheme	second morpheme	1	1287
16	17	Un-related	morepheme	second morpheme	1	998
16	18	Un-related	morepheme	second morpheme	1	973
16	19	Un-related	morepheme	second morpheme	1	1009
16	20	Related	morepheme	second morpheme	1	1188
16	21	Related	morepheme	second morpheme	1	956
16	22	Related	morepheme	second morpheme	1	934
16	23	Related	morepheme	second morpheme	1	897
16	24	Related	morepheme	second morpheme	1	934
17	1	Un-related	morepheme	second morpheme	1	1290
17	2	Un-related	morepheme	second morpheme	1	987
17	3	Un-related	morepheme	second morpheme	1	899
17	4	Un-related	morepheme	second morpheme	1	715
17	5	Un-related	morepheme	second morpheme	1	1009
17	6	Un-related	morepheme	second morpheme	1	867
17	7	Related	morepheme	second morpheme	1	1256
17	8	Related	morepheme	second morpheme	1	944
17	9	Related	morepheme	second morpheme	1	916
17	10	Related	morepheme	second morpheme	1	765
17	11	Related	morepheme	second morpheme	1	834
17	12	Related	morepheme	second morpheme	1	623
17	13	Related	morepheme	second morpheme	1	754
17	14	Un-related	morepheme	second morpheme	1	748
17	15	Un-related	morepheme	second morpheme	1	952
17	16	Un-related	morepheme	second morpheme	1	848
17	17	Un-related	morepheme	second morpheme	1	770
17	18	Un-related	morepheme	second morpheme	1	986
17	19	Un-related	morepheme	second morpheme	1	921
17	20	Related	morepheme	second morpheme	1	1136
17	21	Related	morepheme	second morpheme	1	921
17	22	Related	morepheme	second morpheme	1	779
17	23	Related	morepheme	second morpheme	1	796
17	24	Related	morepheme	second morpheme	1	893
18	1	Un-related	morepheme	second morpheme	1	1001
18	2	Un-related	morepheme	second morpheme	1	1132
18	3	Un-related	morepheme	second morpheme	1	1070
18	4	Un-related	morepheme	second morpheme	1	1443
18	5	Un-related	morepheme	second morpheme	1	1210
18	6	Un-related	morepheme	second morpheme	1	768
18	7	Related	morepheme	second morpheme	1	1183
18	8	Related	morepheme	second morpheme	1	1244
18	9	Related	morepheme	second morpheme	1	941
18	10	Related	morepheme	second morpheme	1	967
18	11	Related	morepheme	second morpheme	1	790
18	12	Related	morepheme	second morpheme	1	961
18	13	Related	morepheme	second morpheme	1	939
18	14	Un-related	morepheme	second morpheme	1	964
18	15	Un-related	morepheme	second morpheme	1	1188
18	16	Un-related	morepheme	second morpheme	1	994
18	17	Un-related	morepheme	second morpheme	1	1006
18	18	Un-related	morepheme	second morpheme	1	1021
18	19	Un-related	morepheme	second morpheme	1	1043
18	20	Related	morepheme	second morpheme	1	1228
18	21	Related	morepheme	second morpheme	1	1186
18	22	Related	morepheme	second morpheme	1	1157
18	23	Related	morepheme	second morpheme	1	1047
18	24	Related	morepheme	second morpheme	1	796
19	1	Un-related	morepheme	second morpheme	1	717
19	2	Un-related	morepheme	second morpheme	1	731
19	3	Un-related	morepheme	second morpheme	1	695
19	4	Un-related	morepheme	second morpheme	1	1225
19	5	Un-related	morepheme	second morpheme	1	894
19	6	Un-related	morepheme	second morpheme	1	780
19	7	Related	morepheme	second morpheme	1	590
19	8	Related	morepheme	second morpheme	1	854
19	9	Related	morepheme	second morpheme	1	768
19	10	Related	morepheme	second morpheme	1	590
19	11	Related	morepheme	second morpheme	1	746
19	12	Related	morepheme	second morpheme	1	817
19	13	Related	morepheme	second morpheme	1	1564
19	14	Un-related	morepheme	second morpheme	1	759
19	15	Un-related	morepheme	second morpheme	1	1009
19	16	Un-related	morepheme	second morpheme	1	977
19	17	Un-related	morepheme	second morpheme	1	540
19	18	Un-related	morepheme	second morpheme	1	895
19	19	Un-related	morepheme	second morpheme	1	582
19	20	Related	morepheme	second morpheme	0	0
19	21	Related	morepheme	second morpheme	1	724
19	22	Related	morepheme	second morpheme	1	756
19	23	Related	morepheme	second morpheme	1	916
19	24	Related	morepheme	second morpheme	1	959
20	1	Un-related	morepheme	second morpheme	1	587
20	2	Un-related	morepheme	second morpheme	1	674
20	3	Un-related	morepheme	second morpheme	1	506
20	4	Un-related	morepheme	second morpheme	1	487
20	5	Un-related	morepheme	second morpheme	1	691
20	6	Un-related	morepheme	second morpheme	1	521
20	7	Related	morepheme	second morpheme	1	518
20	8	Related	morepheme	second morpheme	1	616
20	9	Related	morepheme	second morpheme	1	707
20	10	Related	morepheme	second morpheme	1	503
20	11	Related	morepheme	second morpheme	1	543
20	12	Related	morepheme	second morpheme	1	730
20	13	Related	morepheme	second morpheme	1	385
20	14	Un-related	morepheme	second morpheme	1	530
20	15	Un-related	morepheme	second morpheme	0	0
20	16	Un-related	morepheme	second morpheme	1	459
20	17	Un-related	morepheme	second morpheme	1	616
20	18	Un-related	morepheme	second morpheme	1	561
20	19	Un-related	morepheme	second morpheme	1	530
20	20	Related	morepheme	second morpheme	1	549
20	21	Related	morepheme	second morpheme	1	518
20	22	Related	morepheme	second morpheme	1	481
20	23	Related	morepheme	second morpheme	1	691
20	24	Related	morepheme	second morpheme	1	563
21	1	Un-related	morepheme	second morpheme	1	723
21	2	Un-related	morepheme	second morpheme	1	1138
21	3	Un-related	morepheme	second morpheme	1	1230
21	4	Un-related	morepheme	second morpheme	1	769
21	5	Un-related	morepheme	second morpheme	1	791
21	6	Un-related	morepheme	second morpheme	1	715
21	7	Related	morepheme	second morpheme	1	973
21	8	Related	morepheme	second morpheme	1	1127
21	9	Related	morepheme	second morpheme	1	635
21	10	Related	morepheme	second morpheme	1	633
21	11	Related	morepheme	second morpheme	1	699
21	12	Related	morepheme	second morpheme	1	959
21	13	Related	morepheme	second morpheme	1	873
21	14	Un-related	morepheme	second morpheme	1	777
21	15	Un-related	morepheme	second morpheme	1	979
21	16	Un-related	morepheme	second morpheme	0	0
21	17	Un-related	morepheme	second morpheme	1	652
21	18	Un-related	morepheme	second morpheme	1	808
21	19	Un-related	morepheme	second morpheme	1	768
21	20	Related	morepheme	second morpheme	1	1044
21	21	Related	morepheme	second morpheme	1	984
21	22	Related	morepheme	second morpheme	1	780
21	23	Related	morepheme	second morpheme	1	560
21	24	Related	morepheme	second morpheme	1	724
22	1	Un-related	morepheme	second morpheme	1	817
22	2	Un-related	morepheme	second morpheme	1	839
22	3	Un-related	morepheme	second morpheme	1	806
22	4	Un-related	morepheme	second morpheme	1	724
22	5	Un-related	morepheme	second morpheme	1	716
22	6	Un-related	morepheme	second morpheme	1	596
22	7	Related	morepheme	second morpheme	1	709
22	8	Related	morepheme	second morpheme	1	702
22	9	Related	morepheme	second morpheme	1	600
22	10	Related	morepheme	second morpheme	1	657
22	11	Related	morepheme	second morpheme	1	640
22	12	Related	morepheme	second morpheme	1	598
22	13	Related	morepheme	second morpheme	1	602
22	14	Un-related	morepheme	second morpheme	1	797
22	15	Un-related	morepheme	second morpheme	1	694
22	16	Un-related	morepheme	second morpheme	1	766
22	17	Un-related	morepheme	second morpheme	1	543
22	18	Un-related	morepheme	second morpheme	1	456
22	19	Un-related	morepheme	second morpheme	1	646
22	20	Related	morepheme	second morpheme	1	1035
22	21	Related	morepheme	second morpheme	1	654
22	22	Related	morepheme	second morpheme	1	596
22	23	Related	morepheme	second morpheme	1	559
22	24	Related	morepheme	second morpheme	1	630
23	1	Related	morepheme	second morpheme	1	622
23	2	Related	morepheme	second morpheme	1	876
23	3	Related	morepheme	second morpheme	1	764
23	4	Related	morepheme	second morpheme	1	601
23	5	Related	morepheme	second morpheme	1	552
23	6	Related	morepheme	second morpheme	1	596
23	7	Un-related	morepheme	second morpheme	1	779
23	8	Un-related	morepheme	second morpheme	1	623
23	9	Un-related	morepheme	second morpheme	1	760
23	10	Un-related	morepheme	second morpheme	1	753
23	11	Un-related	morepheme	second morpheme	1	773
23	12	Un-related	morepheme	second morpheme	1	609
23	13	Un-related	morepheme	second morpheme	1	645
23	14	Related	morepheme	second morpheme	1	795
23	15	Related	morepheme	second morpheme	0	0
23	16	Related	morepheme	second morpheme	1	711
23	17	Related	morepheme	second morpheme	1	836
23	18	Related	morepheme	second morpheme	1	569
23	19	Related	morepheme	second morpheme	1	508
23	20	Un-related	morepheme	second morpheme	1	675
23	21	Un-related	morepheme	second morpheme	1	634
23	22	Un-related	morepheme	second morpheme	1	938
23	23	Un-related	morepheme	second morpheme	1	905
23	24	Un-related	morepheme	second morpheme	1	790
24	1	Related	morepheme	second morpheme	1	646
24	2	Related	morepheme	second morpheme	1	600
24	3	Related	morepheme	second morpheme	1	707
24	4	Related	morepheme	second morpheme	1	861
24	5	Related	morepheme	second morpheme	1	663
24	6	Related	morepheme	second morpheme	1	681
24	7	Un-related	morepheme	second morpheme	1	606
24	8	Un-related	morepheme	second morpheme	1	597
24	9	Un-related	morepheme	second morpheme	1	638
24	10	Un-related	morepheme	second morpheme	1	577
24	11	Un-related	morepheme	second morpheme	1	710
24	12	Un-related	morepheme	second morpheme	0	0
24	13	Un-related	morepheme	second morpheme	1	692
24	14	Related	morepheme	second morpheme	1	605
24	15	Related	morepheme	second morpheme	1	592
24	16	Related	morepheme	second morpheme	1	870
24	17	Related	morepheme	second morpheme	1	777
24	18	Related	morepheme	second morpheme	1	679
24	19	Related	morepheme	second morpheme	1	699
24	20	Un-related	morepheme	second morpheme	1	892
24	21	Un-related	morepheme	second morpheme	1	716
24	22	Un-related	morepheme	second morpheme	1	973
24	23	Un-related	morepheme	second morpheme	1	1218
24	24	Un-related	morepheme	second morpheme	1	870
25	1	Related	morepheme	second morpheme	1	853
25	2	Related	morepheme	second morpheme	1	931
25	3	Related	morepheme	second morpheme	1	855
25	4	Related	morepheme	second morpheme	1	895
25	5	Related	morepheme	second morpheme	1	793
25	6	Related	morepheme	second morpheme	1	676
25	7	Un-related	morepheme	second morpheme	1	777
25	8	Un-related	morepheme	second morpheme	1	928
25	9	Un-related	morepheme	second morpheme	1	743
25	10	Un-related	morepheme	second morpheme	1	860
25	11	Un-related	morepheme	second morpheme	1	961
25	12	Un-related	morepheme	second morpheme	1	899
25	13	Un-related	morepheme	second morpheme	1	806
25	14	Related	morepheme	second morpheme	1	848
25	15	Related	morepheme	second morpheme	1	1068
25	16	Related	morepheme	second morpheme	1	747
25	17	Related	morepheme	second morpheme	1	1028
25	18	Related	morepheme	second morpheme	1	866
25	19	Related	morepheme	second morpheme	1	767
25	20	Un-related	morepheme	second morpheme	1	1144
25	21	Un-related	morepheme	second morpheme	1	1038
25	22	Un-related	morepheme	second morpheme	1	839
25	23	Un-related	morepheme	second morpheme	1	877
25	24	Un-related	morepheme	second morpheme	1	845
26	1	Related	morepheme	second morpheme	1	629
26	2	Related	morepheme	second morpheme	1	733
26	3	Related	morepheme	second morpheme	1	641
26	4	Related	morepheme	second morpheme	1	908
26	5	Related	morepheme	second morpheme	1	639
26	6	Related	morepheme	second morpheme	1	729
26	7	Un-related	morepheme	second morpheme	1	530
26	8	Un-related	morepheme	second morpheme	1	552
26	9	Un-related	morepheme	second morpheme	1	572
26	10	Un-related	morepheme	second morpheme	1	535
26	11	Un-related	morepheme	second morpheme	1	509
26	12	Un-related	morepheme	second morpheme	1	588
26	13	Un-related	morepheme	second morpheme	1	623
26	14	Related	morepheme	second morpheme	1	667
26	15	Related	morepheme	second morpheme	1	615
26	16	Related	morepheme	second morpheme	1	481
26	17	Related	morepheme	second morpheme	1	526
26	18	Related	morepheme	second morpheme	1	886
26	19	Related	morepheme	second morpheme	1	548
26	20	Un-related	morepheme	second morpheme	1	555
26	21	Un-related	morepheme	second morpheme	1	616
26	22	Un-related	morepheme	second morpheme	1	673
26	23	Un-related	morepheme	second morpheme	1	712
26	24	Un-related	morepheme	second morpheme	1	557
27	1	Related	morepheme	second morpheme	1	755
27	2	Related	morepheme	second morpheme	0	0
27	3	Related	morepheme	second morpheme	1	903
27	4	Related	morepheme	second morpheme	1	714
27	5	Related	morepheme	second morpheme	1	1094
27	6	Related	morepheme	second morpheme	1	610
27	7	Un-related	morepheme	second morpheme	1	815
27	8	Un-related	morepheme	second morpheme	1	1159
27	9	Un-related	morepheme	second morpheme	1	726
27	10	Un-related	morepheme	second morpheme	1	650
27	11	Un-related	morepheme	second morpheme	1	991
27	12	Un-related	morepheme	second morpheme	1	1011
27	13	Un-related	morepheme	second morpheme	1	587
27	14	Related	morepheme	second morpheme	1	643
27	15	Related	morepheme	second morpheme	1	591
27	16	Related	morepheme	second morpheme	1	638
27	17	Related	morepheme	second morpheme	1	531
27	18	Related	morepheme	second morpheme	1	638
27	19	Related	morepheme	second morpheme	1	543
27	20	Un-related	morepheme	second morpheme	1	667
27	21	Un-related	morepheme	second morpheme	1	570
27	22	Un-related	morepheme	second morpheme	1	814
27	23	Un-related	morepheme	second morpheme	1	725
27	24	Un-related	morepheme	second morpheme	1	757
28	1	Related	morepheme	second morpheme	1	1211
28	2	Related	morepheme	second morpheme	1	1197
28	3	Related	morepheme	second morpheme	1	1342
28	4	Related	morepheme	second morpheme	1	1351
28	5	Related	morepheme	second morpheme	1	1049
28	6	Related	morepheme	second morpheme	1	980
28	7	Un-related	morepheme	second morpheme	0	0
28	8	Un-related	morepheme	second morpheme	1	1598
28	9	Un-related	morepheme	second morpheme	1	1480
28	10	Un-related	morepheme	second morpheme	1	1108
28	11	Un-related	morepheme	second morpheme	1	1231
28	12	Un-related	morepheme	second morpheme	1	1289
28	13	Un-related	morepheme	second morpheme	1	844
28	14	Related	morepheme	second morpheme	1	990
28	15	Related	morepheme	second morpheme	1	1283
28	16	Related	morepheme	second morpheme	1	1128
28	17	Related	morepheme	second morpheme	1	915
28	18	Related	morepheme	second morpheme	1	734
28	19	Related	morepheme	second morpheme	1	1102
28	20	Un-related	morepheme	second morpheme	1	999
28	21	Un-related	morepheme	second morpheme	1	1129
28	22	Un-related	morepheme	second morpheme	1	1561
28	23	Un-related	morepheme	second morpheme	1	892
28	24	Un-related	morepheme	second morpheme	1	983
29	1	Related	morepheme	second morpheme	1	836
29	2	Related	morepheme	second morpheme	1	659
29	3	Related	morepheme	second morpheme	1	1155
29	4	Related	morepheme	second morpheme	1	1185
29	5	Related	morepheme	second morpheme	1	813
29	6	Related	morepheme	second morpheme	1	746
29	7	Un-related	morepheme	second morpheme	1	644
29	8	Un-related	morepheme	second morpheme	1	719
29	9	Un-related	morepheme	second morpheme	1	559
29	10	Un-related	morepheme	second morpheme	1	642
29	11	Un-related	morepheme	second morpheme	1	709
29	12	Un-related	morepheme	second morpheme	1	694
29	13	Un-related	morepheme	second morpheme	1	660
29	14	Related	morepheme	second morpheme	1	813
29	15	Related	morepheme	second morpheme	1	808
29	16	Related	morepheme	second morpheme	0	0
29	17	Related	morepheme	second morpheme	1	596
29	18	Related	morepheme	second morpheme	1	512
29	19	Related	morepheme	second morpheme	1	1098
29	20	Un-related	morepheme	second morpheme	1	856
29	21	Un-related	morepheme	second morpheme	1	817
29	22	Un-related	morepheme	second morpheme	1	973
29	23	Un-related	morepheme	second morpheme	1	1085
29	24	Un-related	morepheme	second morpheme	1	1139
30	1	Related	morepheme	second morpheme	1	714
30	2	Related	morepheme	second morpheme	1	982
30	3	Related	morepheme	second morpheme	1	1153
30	4	Related	morepheme	second morpheme	1	974
30	5	Related	morepheme	second morpheme	1	689
30	6	Related	morepheme	second morpheme	1	763
30	7	Un-related	morepheme	second morpheme	1	923
30	8	Un-related	morepheme	second morpheme	1	1004
30	9	Un-related	morepheme	second morpheme	1	809
30	10	Un-related	morepheme	second morpheme	1	784
30	11	Un-related	morepheme	second morpheme	1	768
30	12	Un-related	morepheme	second morpheme	1	898
30	13	Un-related	morepheme	second morpheme	1	853
30	14	Related	morepheme	second morpheme	1	1149
30	15	Related	morepheme	second morpheme	1	763
30	16	Related	morepheme	second morpheme	1	665
30	17	Related	morepheme	second morpheme	1	539
30	18	Related	morepheme	second morpheme	1	935
30	19	Related	morepheme	second morpheme	1	699
30	20	Un-related	morepheme	second morpheme	1	782
30	21	Un-related	morepheme	second morpheme	1	976
30	22	Un-related	morepheme	second morpheme	1	873
30	23	Un-related	morepheme	second morpheme	1	681
30	24	Un-related	morepheme	second morpheme	1	749
31	1	Un-related	morepheme	second morpheme	1	653
31	2	Un-related	morepheme	second morpheme	1	729
31	3	Un-related	morepheme	second morpheme	1	847
31	4	Un-related	morepheme	second morpheme	1	673
31	5	Un-related	morepheme	second morpheme	1	973
31	6	Un-related	morepheme	second morpheme	1	746
31	7	Related	morepheme	second morpheme	1	1168
31	8	Related	morepheme	second morpheme	1	815
31	9	Related	morepheme	second morpheme	1	900
31	10	Related	morepheme	second morpheme	1	654
31	11	Related	morepheme	second morpheme	1	829
31	12	Related	morepheme	second morpheme	1	791
31	13	Related	morepheme	second morpheme	1	1164
31	14	Un-related	morepheme	second morpheme	1	765
31	15	Un-related	morepheme	second morpheme	1	775
31	16	Un-related	morepheme	second morpheme	1	731
31	17	Un-related	morepheme	second morpheme	1	730
31	18	Un-related	morepheme	second morpheme	1	1008
31	19	Un-related	morepheme	second morpheme	1	685
31	20	Related	morepheme	second morpheme	1	1239
31	21	Related	morepheme	second morpheme	1	780
31	22	Related	morepheme	second morpheme	1	785
31	23	Related	morepheme	second morpheme	1	685
31	24	Related	morepheme	second morpheme	1	628
32	1	Un-related	morepheme	second morpheme	1	721
32	2	Un-related	morepheme	second morpheme	1	739
32	3	Un-related	morepheme	second morpheme	1	942
32	4	Un-related	morepheme	second morpheme	1	784
32	5	Un-related	morepheme	second morpheme	1	1688
32	6	Un-related	morepheme	second morpheme	1	828
32	7	Related	morepheme	second morpheme	1	880
32	8	Related	morepheme	second morpheme	1	968
32	9	Related	morepheme	second morpheme	1	742
32	10	Related	morepheme	second morpheme	1	740
32	11	Related	morepheme	second morpheme	1	783
32	12	Related	morepheme	second morpheme	1	665
32	13	Related	morepheme	second morpheme	1	985
32	14	Un-related	morepheme	second morpheme	1	765
32	15	Un-related	morepheme	second morpheme	1	755
32	16	Un-related	morepheme	second morpheme	1	641
32	17	Un-related	morepheme	second morpheme	1	498
32	18	Un-related	morepheme	second morpheme	1	799
32	19	Un-related	morepheme	second morpheme	1	511
32	20	Related	morepheme	second morpheme	1	1141
32	21	Related	morepheme	second morpheme	1	504
32	22	Related	morepheme	second morpheme	1	849
32	23	Related	morepheme	second morpheme	1	507
32	24	Related	morepheme	second morpheme	1	503
33	1	Un-related	morepheme	second morpheme	1	827
33	2	Un-related	morepheme	second morpheme	1	761
33	3	Un-related	morepheme	second morpheme	1	826
33	4	Un-related	morepheme	second morpheme	1	769
33	5	Un-related	morepheme	second morpheme	1	717
33	6	Un-related	morepheme	second morpheme	1	580
33	7	Related	morepheme	second morpheme	1	1052
33	8	Related	morepheme	second morpheme	1	744
33	9	Related	morepheme	second morpheme	1	704
33	10	Related	morepheme	second morpheme	1	594
33	11	Related	morepheme	second morpheme	0	0
33	12	Related	morepheme	second morpheme	1	791
33	13	Related	morepheme	second morpheme	1	612
33	14	Un-related	morepheme	second morpheme	1	613
33	15	Un-related	morepheme	second morpheme	1	631
33	16	Un-related	morepheme	second morpheme	1	667
33	17	Un-related	morepheme	second morpheme	1	706
33	18	Un-related	morepheme	second morpheme	1	729
33	19	Un-related	morepheme	second morpheme	1	654
33	20	Related	morepheme	second morpheme	1	583
33	21	Related	morepheme	second morpheme	1	637
33	22	Related	morepheme	second morpheme	1	769
33	23	Related	morepheme	second morpheme	1	677
33	24	Related	morepheme	second morpheme	1	616
34	1	Un-related	morepheme	second morpheme	1	803
34	2	Un-related	morepheme	second morpheme	1	711
34	3	Un-related	morepheme	second morpheme	1	778
34	4	Un-related	morepheme	second morpheme	1	633
34	5	Un-related	morepheme	second morpheme	1	779
34	6	Un-related	morepheme	second morpheme	1	717
34	7	Related	morepheme	second morpheme	1	661
34	8	Related	morepheme	second morpheme	1	755
34	9	Related	morepheme	second morpheme	1	769
34	10	Related	morepheme	second morpheme	1	672
34	11	Related	morepheme	second morpheme	0	0
34	12	Related	morepheme	second morpheme	1	741
34	13	Related	morepheme	second morpheme	1	634
34	14	Un-related	morepheme	second morpheme	1	661
34	15	Un-related	morepheme	second morpheme	0	0
34	16	Un-related	morepheme	second morpheme	1	929
34	17	Un-related	morepheme	second morpheme	1	768
34	18	Un-related	morepheme	second morpheme	1	975
34	19	Un-related	morepheme	second morpheme	1	699
34	20	Related	morepheme	second morpheme	1	848
34	21	Related	morepheme	second morpheme	1	1051
34	22	Related	morepheme	second morpheme	1	1019
34	23	Related	morepheme	second morpheme	1	776
34	24	Related	morepheme	second morpheme	1	782
35	1	Un-related	morepheme	second morpheme	1	556
35	2	Un-related	morepheme	second morpheme	1	577
35	3	Un-related	morepheme	second morpheme	0	0
35	4	Un-related	morepheme	second morpheme	1	617
35	5	Un-related	morepheme	second morpheme	1	573
35	6	Un-related	morepheme	second morpheme	1	580
35	7	Related	morepheme	second morpheme	1	539
35	8	Related	morepheme	second morpheme	1	792
35	9	Related	morepheme	second morpheme	1	562
35	10	Related	morepheme	second morpheme	1	571
35	11	Related	morepheme	second morpheme	1	966
35	12	Related	morepheme	second morpheme	1	567
35	13	Related	morepheme	second morpheme	1	1108
35	14	Un-related	morepheme	second morpheme	1	581
35	15	Un-related	morepheme	second morpheme	1	607
35	16	Un-related	morepheme	second morpheme	1	594
35	17	Un-related	morepheme	second morpheme	1	539
35	18	Un-related	morepheme	second morpheme	1	696
35	19	Un-related	morepheme	second morpheme	1	636
35	20	Related	morepheme	second morpheme	1	583
35	21	Related	morepheme	second morpheme	1	652
35	22	Related	morepheme	second morpheme	1	601
35	23	Related	morepheme	second morpheme	1	645
35	24	Related	morepheme	second morpheme	1	613
36	1	Un-related	morepheme	second morpheme	1	846
36	2	Un-related	morepheme	second morpheme	1	911
36	3	Un-related	morepheme	second morpheme	1	826
36	4	Un-related	morepheme	second morpheme	1	682
36	5	Un-related	morepheme	second morpheme	1	653
36	6	Un-related	morepheme	second morpheme	0	0
36	7	Related	morepheme	second morpheme	1	1187
36	8	Related	morepheme	second morpheme	1	755
36	9	Related	morepheme	second morpheme	1	783
36	10	Related	morepheme	second morpheme	1	749
36	11	Related	morepheme	second morpheme	1	707
36	12	Related	morepheme	second morpheme	1	588
36	13	Related	morepheme	second morpheme	1	659
36	14	Un-related	morepheme	second morpheme	1	830
36	15	Un-related	morepheme	second morpheme	1	625
36	16	Un-related	morepheme	second morpheme	1	696
36	17	Un-related	morepheme	second morpheme	1	526
36	18	Un-related	morepheme	second morpheme	1	754
36	19	Un-related	morepheme	second morpheme	1	702
36	20	Related	morepheme	second morpheme	1	757
36	21	Related	morepheme	second morpheme	1	649
36	22	Related	morepheme	second morpheme	1	594
36	23	Related	morepheme	second morpheme	1	585
36	24	Related	morepheme	second morpheme	1	670
37	1	Un-related	morepheme	second morpheme	1	1212
37	2	Un-related	morepheme	second morpheme	1	976
37	3	Un-related	morepheme	second morpheme	1	767
37	4	Un-related	morepheme	second morpheme	1	857
37	5	Un-related	morepheme	second morpheme	1	957
37	6	Un-related	morepheme	second morpheme	1	978
37	7	Related	morepheme	second morpheme	1	1081
37	8	Related	morepheme	second morpheme	1	1039
37	9	Related	morepheme	second morpheme	1	753
37	10	Related	morepheme	second morpheme	1	802
37	11	Related	morepheme	second morpheme	1	757
37	12	Related	morepheme	second morpheme	1	711
37	13	Related	morepheme	second morpheme	1	652
37	14	Un-related	morepheme	second morpheme	1	741
37	15	Un-related	morepheme	second morpheme	1	1087
37	16	Un-related	morepheme	second morpheme	1	851
37	17	Un-related	morepheme	second morpheme	1	850
37	18	Un-related	morepheme	second morpheme	1	592
37	19	Un-related	morepheme	second morpheme	1	1004
37	20	Related	morepheme	second morpheme	1	1159
37	21	Related	morepheme	second morpheme	1	1020
37	22	Related	morepheme	second morpheme	1	1016
37	23	Related	morepheme	second morpheme	1	581
37	24	Related	morepheme	second morpheme	1	700
38	1	Un-related	morepheme	second morpheme	1	1252
38	2	Un-related	morepheme	second morpheme	1	804
38	3	Un-related	morepheme	second morpheme	1	871
38	4	Un-related	morepheme	second morpheme	1	808
38	5	Un-related	morepheme	second morpheme	1	946
38	6	Un-related	morepheme	second morpheme	1	796
38	7	Related	morepheme	second morpheme	1	1168
38	8	Related	morepheme	second morpheme	1	1463
38	9	Related	morepheme	second morpheme	1	981
38	10	Related	morepheme	second morpheme	1	700
38	11	Related	morepheme	second morpheme	1	881
38	12	Related	morepheme	second morpheme	1	897
38	13	Related	morepheme	second morpheme	1	761
38	14	Un-related	morepheme	second morpheme	1	1260
38	15	Un-related	morepheme	second morpheme	1	911
38	16	Un-related	morepheme	second morpheme	1	829
38	17	Un-related	morepheme	second morpheme	1	694
38	18	Un-related	morepheme	second morpheme	1	713
38	19	Un-related	morepheme	second morpheme	1	717
38	20	Related	morepheme	second morpheme	1	1809
38	21	Related	morepheme	second morpheme	1	827
38	22	Related	morepheme	second morpheme	1	875
38	23	Related	morepheme	second morpheme	1	751
38	24	Related	morepheme	second morpheme	1	661
39	1	Un-related	morepheme	second morpheme	1	644
39	2	Un-related	morepheme	second morpheme	1	601
39	3	Un-related	morepheme	second morpheme	1	735
39	4	Un-related	morepheme	second morpheme	1	545
39	5	Un-related	morepheme	second morpheme	1	461
39	6	Un-related	morepheme	second morpheme	1	555
39	7	Related	morepheme	second morpheme	1	648
39	8	Related	morepheme	second morpheme	1	775
39	9	Related	morepheme	second morpheme	1	554
39	10	Related	morepheme	second morpheme	1	482
39	11	Related	morepheme	second morpheme	1	607
39	12	Related	morepheme	second morpheme	1	608
39	13	Related	morepheme	second morpheme	1	588
39	14	Un-related	morepheme	second morpheme	1	550
39	15	Un-related	morepheme	second morpheme	1	776
39	16	Un-related	morepheme	second morpheme	1	603
39	17	Un-related	morepheme	second morpheme	1	587
39	18	Un-related	morepheme	second morpheme	1	601
39	19	Un-related	morepheme	second morpheme	1	518
39	20	Related	morepheme	second morpheme	1	528
39	21	Related	morepheme	second morpheme	1	476
39	22	Related	morepheme	second morpheme	1	463
39	23	Related	morepheme	second morpheme	1	477
39	24	Related	morepheme	second morpheme	1	495
40	1	Un-related	morepheme	second morpheme	1	729
40	2	Un-related	morepheme	second morpheme	1	669
40	3	Un-related	morepheme	second morpheme	1	529
40	4	Un-related	morepheme	second morpheme	1	566
40	5	Un-related	morepheme	second morpheme	1	536
40	6	Un-related	morepheme	second morpheme	1	604
40	7	Related	morepheme	second morpheme	1	539
40	8	Related	morepheme	second morpheme	1	697
40	9	Related	morepheme	second morpheme	1	592
40	10	Related	morepheme	second morpheme	1	551
40	11	Related	morepheme	second morpheme	1	559
40	12	Related	morepheme	second morpheme	1	542
40	13	Related	morepheme	second morpheme	1	509
40	14	Un-related	morepheme	second morpheme	1	538
40	15	Un-related	morepheme	second morpheme	1	733
40	16	Un-related	morepheme	second morpheme	1	516
40	17	Un-related	morepheme	second morpheme	1	516
40	18	Un-related	morepheme	second morpheme	1	557
40	19	Un-related	morepheme	second morpheme	1	531
40	20	Related	morepheme	second morpheme	1	553
40	21	Related	morepheme	second morpheme	1	531
40	22	Related	morepheme	second morpheme	1	596
40	23	Related	morepheme	second morpheme	1	542
40	24	Related	morepheme	second morpheme	1	466
41	1	Related	morepheme	subsequent syllable	1	661
41	2	Related	morepheme	subsequent syllable	1	835
41	3	Related	morepheme	subsequent syllable	0	0
41	4	Related	morepheme	subsequent syllable	1	734
41	5	Related	morepheme	subsequent syllable	1	640
41	6	Related	morepheme	subsequent syllable	1	608
41	7	Un-related	morepheme	subsequent syllable	1	622
41	8	Un-related	morepheme	subsequent syllable	1	647
41	9	Un-related	morepheme	subsequent syllable	1	633
41	10	Un-related	morepheme	subsequent syllable	1	606
41	11	Un-related	morepheme	subsequent syllable	1	669
41	12	Un-related	morepheme	subsequent syllable	1	704
41	13	Un-related	morepheme	subsequent syllable	1	484
41	14	Related	morepheme	subsequent syllable	1	889
41	15	Related	morepheme	subsequent syllable	1	868
41	16	Related	morepheme	subsequent syllable	1	587
41	17	Related	morepheme	subsequent syllable	1	504
41	18	Related	morepheme	subsequent syllable	1	651
41	19	Related	morepheme	subsequent syllable	1	484
41	20	Un-related	morepheme	subsequent syllable	1	569
41	21	Un-related	morepheme	subsequent syllable	1	577
41	22	Un-related	morepheme	subsequent syllable	1	595
41	23	Un-related	morepheme	subsequent syllable	1	557
41	24	Un-related	morepheme	subsequent syllable	1	533
42	1	Related	morepheme	subsequent syllable	1	1228
42	2	Related	morepheme	subsequent syllable	0	0
42	3	Related	morepheme	subsequent syllable	0	0
42	4	Related	morepheme	subsequent syllable	1	919
42	5	Related	morepheme	subsequent syllable	1	848
42	6	Related	morepheme	subsequent syllable	1	807
42	7	Un-related	morepheme	subsequent syllable	1	947
42	8	Un-related	morepheme	subsequent syllable	1	1159
42	9	Un-related	morepheme	subsequent syllable	1	1055
42	10	Un-related	morepheme	subsequent syllable	1	1023
42	11	Un-related	morepheme	subsequent syllable	1	1021
42	12	Un-related	morepheme	subsequent syllable	1	926
42	13	Un-related	morepheme	subsequent syllable	1	872
42	14	Related	morepheme	subsequent syllable	1	809
42	15	Related	morepheme	subsequent syllable	0	0
42	16	Related	morepheme	subsequent syllable	1	754
42	17	Related	morepheme	subsequent syllable	1	515
42	18	Related	morepheme	subsequent syllable	1	772
42	19	Related	morepheme	subsequent syllable	1	588
42	20	Un-related	morepheme	subsequent syllable	1	798
42	21	Un-related	morepheme	subsequent syllable	1	841
42	22	Un-related	morepheme	subsequent syllable	1	1114
42	23	Un-related	morepheme	subsequent syllable	1	640
42	24	Un-related	morepheme	subsequent syllable	1	808
43	1	Related	morepheme	subsequent syllable	1	495
43	2	Related	morepheme	subsequent syllable	1	699
43	3	Related	morepheme	subsequent syllable	1	561
43	4	Related	morepheme	subsequent syllable	1	629
43	5	Related	morepheme	subsequent syllable	0	0
43	6	Related	morepheme	subsequent syllable	1	565
43	7	Un-related	morepheme	subsequent syllable	1	539
43	8	Un-related	morepheme	subsequent syllable	1	664
43	9	Un-related	morepheme	subsequent syllable	1	651
43	10	Un-related	morepheme	subsequent syllable	1	653
43	11	Un-related	morepheme	subsequent syllable	1	735
43	12	Un-related	morepheme	subsequent syllable	1	842
43	13	Un-related	morepheme	subsequent syllable	1	564
43	14	Related	morepheme	subsequent syllable	1	475
43	15	Related	morepheme	subsequent syllable	1	522
43	16	Related	morepheme	subsequent syllable	1	496
43	17	Related	morepheme	subsequent syllable	1	449
43	18	Related	morepheme	subsequent syllable	1	886
43	19	Related	morepheme	subsequent syllable	1	546
43	20	Un-related	morepheme	subsequent syllable	1	570
43	21	Un-related	morepheme	subsequent syllable	1	478
43	22	Un-related	morepheme	subsequent syllable	1	602
43	23	Un-related	morepheme	subsequent syllable	1	553
43	24	Un-related	morepheme	subsequent syllable	1	561
44	1	Related	morepheme	subsequent syllable	1	630
44	2	Related	morepheme	subsequent syllable	1	496
44	3	Related	morepheme	subsequent syllable	1	674
44	4	Related	morepheme	subsequent syllable	1	994
44	5	Related	morepheme	subsequent syllable	1	659
44	6	Related	morepheme	subsequent syllable	1	628
44	7	Un-related	morepheme	subsequent syllable	1	456
44	8	Un-related	morepheme	subsequent syllable	1	583
44	9	Un-related	morepheme	subsequent syllable	1	482
44	10	Un-related	morepheme	subsequent syllable	1	557
44	11	Un-related	morepheme	subsequent syllable	1	661
44	12	Un-related	morepheme	subsequent syllable	1	555
44	13	Un-related	morepheme	subsequent syllable	1	982
44	14	Related	morepheme	subsequent syllable	1	631
44	15	Related	morepheme	subsequent syllable	1	600
44	16	Related	morepheme	subsequent syllable	1	488
44	17	Related	morepheme	subsequent syllable	1	597
44	18	Related	morepheme	subsequent syllable	1	533
44	19	Related	morepheme	subsequent syllable	1	478
44	20	Un-related	morepheme	subsequent syllable	1	484
44	21	Un-related	morepheme	subsequent syllable	1	717
44	22	Un-related	morepheme	subsequent syllable	1	794
44	23	Un-related	morepheme	subsequent syllable	1	720
44	24	Un-related	morepheme	subsequent syllable	1	549
45	1	Related	morepheme	subsequent syllable	1	818
45	2	Related	morepheme	subsequent syllable	1	720
45	3	Related	morepheme	subsequent syllable	1	971
45	4	Related	morepheme	subsequent syllable	1	835
45	5	Related	morepheme	subsequent syllable	1	632
45	6	Related	morepheme	subsequent syllable	1	731
45	7	Un-related	morepheme	subsequent syllable	1	1247
45	8	Un-related	morepheme	subsequent syllable	1	1067
45	9	Un-related	morepheme	subsequent syllable	1	849
45	10	Un-related	morepheme	subsequent syllable	1	885
45	11	Un-related	morepheme	subsequent syllable	1	2144
45	12	Un-related	morepheme	subsequent syllable	1	844
45	13	Un-related	morepheme	subsequent syllable	1	701
45	14	Related	morepheme	subsequent syllable	1	816
45	15	Related	morepheme	subsequent syllable	1	1399
45	16	Related	morepheme	subsequent syllable	1	754
45	17	Related	morepheme	subsequent syllable	1	715
45	18	Related	morepheme	subsequent syllable	1	756
45	19	Related	morepheme	subsequent syllable	1	655
45	20	Un-related	morepheme	subsequent syllable	1	882
45	21	Un-related	morepheme	subsequent syllable	1	696
45	22	Un-related	morepheme	subsequent syllable	1	989
45	23	Un-related	morepheme	subsequent syllable	1	1140
45	24	Un-related	morepheme	subsequent syllable	1	873
46	1	Related	morepheme	subsequent syllable	1	914
46	2	Related	morepheme	subsequent syllable	1	873
46	3	Related	morepheme	subsequent syllable	1	891
46	4	Related	morepheme	subsequent syllable	1	964
46	5	Related	morepheme	subsequent syllable	0	0
46	6	Related	morepheme	subsequent syllable	1	927
46	7	Un-related	morepheme	subsequent syllable	1	832
46	8	Un-related	morepheme	subsequent syllable	1	910
46	9	Un-related	morepheme	subsequent syllable	1	839
46	10	Un-related	morepheme	subsequent syllable	1	775
46	11	Un-related	morepheme	subsequent syllable	1	835
46	12	Un-related	morepheme	subsequent syllable	1	800
46	13	Un-related	morepheme	subsequent syllable	1	1484
46	14	Related	morepheme	subsequent syllable	1	890
46	15	Related	morepheme	subsequent syllable	1	903
46	16	Related	morepheme	subsequent syllable	1	1035
46	17	Related	morepheme	subsequent syllable	1	984
46	18	Related	morepheme	subsequent syllable	1	781
46	19	Related	morepheme	subsequent syllable	1	1346
46	20	Un-related	morepheme	subsequent syllable	1	1004
46	21	Un-related	morepheme	subsequent syllable	1	929
46	22	Un-related	morepheme	subsequent syllable	1	839
46	23	Un-related	morepheme	subsequent syllable	0	0
46	24	Un-related	morepheme	subsequent syllable	1	873
47	1	Related	morepheme	subsequent syllable	1	730
47	2	Related	morepheme	subsequent syllable	1	801
47	3	Related	morepheme	subsequent syllable	1	592
47	4	Related	morepheme	subsequent syllable	0	0
47	5	Related	morepheme	subsequent syllable	1	635
47	6	Related	morepheme	subsequent syllable	1	431
47	7	Un-related	morepheme	subsequent syllable	1	619
47	8	Un-related	morepheme	subsequent syllable	1	496
47	9	Un-related	morepheme	subsequent syllable	1	765
47	10	Un-related	morepheme	subsequent syllable	1	542
47	11	Un-related	morepheme	subsequent syllable	1	582
47	12	Un-related	morepheme	subsequent syllable	1	675
47	13	Un-related	morepheme	subsequent syllable	1	814
47	14	Related	morepheme	subsequent syllable	1	701
47	15	Related	morepheme	subsequent syllable	1	781
47	16	Related	morepheme	subsequent syllable	1	597
47	17	Related	morepheme	subsequent syllable	1	566
47	18	Related	morepheme	subsequent syllable	1	460
47	19	Related	morepheme	subsequent syllable	1	545
47	20	Un-related	morepheme	subsequent syllable	1	526
47	21	Un-related	morepheme	subsequent syllable	1	804
47	22	Un-related	morepheme	subsequent syllable	1	673
47	23	Un-related	morepheme	subsequent syllable	1	610
47	24	Un-related	morepheme	subsequent syllable	1	613
48	1	Related	morepheme	subsequent syllable	1	851
48	2	Related	morepheme	subsequent syllable	1	710
48	3	Related	morepheme	subsequent syllable	1	772
48	4	Related	morepheme	subsequent syllable	1	992
48	5	Related	morepheme	subsequent syllable	1	669
48	6	Related	morepheme	subsequent syllable	1	773
48	7	Un-related	morepheme	subsequent syllable	1	752
48	8	Un-related	morepheme	subsequent syllable	1	646
48	9	Un-related	morepheme	subsequent syllable	1	582
48	10	Un-related	morepheme	subsequent syllable	1	690
48	11	Un-related	morepheme	subsequent syllable	1	652
48	12	Un-related	morepheme	subsequent syllable	1	735
48	13	Un-related	morepheme	subsequent syllable	1	626
48	14	Related	morepheme	subsequent syllable	1	825
48	15	Related	morepheme	subsequent syllable	1	948
48	16	Related	morepheme	subsequent syllable	1	739
48	17	Related	morepheme	subsequent syllable	1	623
48	18	Related	morepheme	subsequent syllable	1	730
48	19	Related	morepheme	subsequent syllable	1	605
48	20	Un-related	morepheme	subsequent syllable	1	720
48	21	Un-related	morepheme	subsequent syllable	1	541
48	22	Un-related	morepheme	subsequent syllable	1	577
48	23	Un-related	morepheme	subsequent syllable	1	670
48	24	Un-related	morepheme	subsequent syllable	1	644
49	1	Related	morepheme	subsequent syllable	1	641
49	2	Related	morepheme	subsequent syllable	1	774
49	3	Related	morepheme	subsequent syllable	1	675
49	4	Related	morepheme	subsequent syllable	1	955
49	5	Related	morepheme	subsequent syllable	1	755
49	6	Related	morepheme	subsequent syllable	1	629
49	7	Un-related	morepheme	subsequent syllable	1	575
49	8	Un-related	morepheme	subsequent syllable	1	682
49	9	Un-related	morepheme	subsequent syllable	1	707
49	10	Un-related	morepheme	subsequent syllable	1	744
49	11	Un-related	morepheme	subsequent syllable	1	1539
49	12	Un-related	morepheme	subsequent syllable	1	840
49	13	Un-related	morepheme	subsequent syllable	1	838
49	14	Related	morepheme	subsequent syllable	1	829
49	15	Related	morepheme	subsequent syllable	1	908
49	16	Related	morepheme	subsequent syllable	1	798
49	17	Related	morepheme	subsequent syllable	1	685
49	18	Related	morepheme	subsequent syllable	1	766
49	19	Related	morepheme	subsequent syllable	1	720
49	20	Un-related	morepheme	subsequent syllable	1	776
49	21	Un-related	morepheme	subsequent syllable	1	795
49	22	Un-related	morepheme	subsequent syllable	1	792
49	23	Un-related	morepheme	subsequent syllable	1	863
49	24	Un-related	morepheme	subsequent syllable	1	775
50	1	Related	morepheme	subsequent syllable	1	507
50	2	Related	morepheme	subsequent syllable	1	469
50	3	Related	morepheme	subsequent syllable	1	522
50	4	Related	morepheme	subsequent syllable	1	657
50	5	Related	morepheme	subsequent syllable	1	591
50	6	Related	morepheme	subsequent syllable	1	521
50	7	Un-related	morepheme	subsequent syllable	1	476
50	8	Un-related	morepheme	subsequent syllable	1	934
50	9	Un-related	morepheme	subsequent syllable	1	1331
50	10	Un-related	morepheme	subsequent syllable	1	485
50	11	Un-related	morepheme	subsequent syllable	1	686
50	12	Un-related	morepheme	subsequent syllable	1	536
50	13	Un-related	morepheme	subsequent syllable	1	490
50	14	Related	morepheme	subsequent syllable	1	533
50	15	Related	morepheme	subsequent syllable	1	1189
50	16	Related	morepheme	subsequent syllable	1	575
50	17	Related	morepheme	subsequent syllable	1	505
50	18	Related	morepheme	subsequent syllable	1	542
50	19	Related	morepheme	subsequent syllable	1	488
50	20	Un-related	morepheme	subsequent syllable	1	457
50	21	Un-related	morepheme	subsequent syllable	1	581
50	22	Un-related	morepheme	subsequent syllable	1	946
50	23	Un-related	morepheme	subsequent syllable	1	494
50	24	Un-related	morepheme	subsequent syllable	1	553
51	1	Related	morepheme	subsequent syllable	1	740
51	2	Related	morepheme	subsequent syllable	1	723
51	3	Related	morepheme	subsequent syllable	1	849
51	4	Related	morepheme	subsequent syllable	1	1252
51	5	Related	morepheme	subsequent syllable	1	693
51	6	Related	morepheme	subsequent syllable	1	706
51	7	Un-related	morepheme	subsequent syllable	1	653
51	8	Un-related	morepheme	subsequent syllable	1	762
51	9	Un-related	morepheme	subsequent syllable	1	824
51	10	Un-related	morepheme	subsequent syllable	1	718
51	11	Un-related	morepheme	subsequent syllable	1	861
51	12	Un-related	morepheme	subsequent syllable	1	1007
51	13	Un-related	morepheme	subsequent syllable	1	928
51	14	Related	morepheme	subsequent syllable	1	707
51	15	Related	morepheme	subsequent syllable	1	823
51	16	Related	morepheme	subsequent syllable	1	982
51	17	Related	morepheme	subsequent syllable	1	883
51	18	Related	morepheme	subsequent syllable	1	748
51	19	Related	morepheme	subsequent syllable	1	608
51	20	Un-related	morepheme	subsequent syllable	1	797
51	21	Un-related	morepheme	subsequent syllable	1	781
51	22	Un-related	morepheme	subsequent syllable	1	937
51	23	Un-related	morepheme	subsequent syllable	1	727
51	24	Un-related	morepheme	subsequent syllable	1	695
52	1	Related	morepheme	subsequent syllable	1	828
52	2	Related	morepheme	subsequent syllable	1	890
52	3	Related	morepheme	subsequent syllable	1	934
52	4	Related	morepheme	subsequent syllable	1	1020
52	5	Related	morepheme	subsequent syllable	1	809
52	6	Related	morepheme	subsequent syllable	1	948
52	7	Un-related	morepheme	subsequent syllable	1	794
52	8	Un-related	morepheme	subsequent syllable	1	821
52	9	Un-related	morepheme	subsequent syllable	1	638
52	10	Un-related	morepheme	subsequent syllable	1	788
52	11	Un-related	morepheme	subsequent syllable	1	957
52	12	Un-related	morepheme	subsequent syllable	1	988
52	13	Un-related	morepheme	subsequent syllable	1	818
52	14	Related	morepheme	subsequent syllable	1	917
52	15	Related	morepheme	subsequent syllable	0	0
52	16	Related	morepheme	subsequent syllable	1	776
52	17	Related	morepheme	subsequent syllable	1	756
52	18	Related	morepheme	subsequent syllable	1	789
52	19	Related	morepheme	subsequent syllable	1	873
52	20	Un-related	morepheme	subsequent syllable	1	762
52	21	Un-related	morepheme	subsequent syllable	1	724
52	22	Un-related	morepheme	subsequent syllable	1	630
52	23	Un-related	morepheme	subsequent syllable	1	633
52	24	Un-related	morepheme	subsequent syllable	1	1130
53	1	Related	morepheme	subsequent syllable	1	637
53	2	Related	morepheme	subsequent syllable	1	1468
53	3	Related	morepheme	subsequent syllable	1	885
53	4	Related	morepheme	subsequent syllable	1	1020
53	5	Related	morepheme	subsequent syllable	1	834
53	6	Related	morepheme	subsequent syllable	1	1102
53	7	Un-related	morepheme	subsequent syllable	1	800
53	8	Un-related	morepheme	subsequent syllable	1	796
53	9	Un-related	morepheme	subsequent syllable	1	857
53	10	Un-related	morepheme	subsequent syllable	1	794
53	11	Un-related	morepheme	subsequent syllable	1	953
53	12	Un-related	morepheme	subsequent syllable	1	897
53	13	Un-related	morepheme	subsequent syllable	1	589
53	14	Related	morepheme	subsequent syllable	1	841
53	15	Related	morepheme	subsequent syllable	1	950
53	16	Related	morepheme	subsequent syllable	1	786
53	17	Related	morepheme	subsequent syllable	1	878
53	18	Related	morepheme	subsequent syllable	1	888
53	19	Related	morepheme	subsequent syllable	1	700
53	20	Un-related	morepheme	subsequent syllable	1	783
53	21	Un-related	morepheme	subsequent syllable	1	829
53	22	Un-related	morepheme	subsequent syllable	1	784
53	23	Un-related	morepheme	subsequent syllable	1	746
53	24	Un-related	morepheme	subsequent syllable	1	732
54	1	Related	morepheme	subsequent syllable	0	0
54	2	Related	morepheme	subsequent syllable	1	693
54	3	Related	morepheme	subsequent syllable	1	801
54	4	Related	morepheme	subsequent syllable	1	1052
54	5	Related	morepheme	subsequent syllable	1	680
54	6	Related	morepheme	subsequent syllable	1	802
54	7	Un-related	morepheme	subsequent syllable	1	663
54	8	Un-related	morepheme	subsequent syllable	1	675
54	9	Un-related	morepheme	subsequent syllable	1	715
54	10	Un-related	morepheme	subsequent syllable	1	692
54	11	Un-related	morepheme	subsequent syllable	1	754
54	12	Un-related	morepheme	subsequent syllable	1	655
54	13	Un-related	morepheme	subsequent syllable	1	585
54	14	Related	morepheme	subsequent syllable	1	736
54	15	Related	morepheme	subsequent syllable	1	707
54	16	Related	morepheme	subsequent syllable	1	560
54	17	Related	morepheme	subsequent syllable	1	820
54	18	Related	morepheme	subsequent syllable	1	693
54	19	Related	morepheme	subsequent syllable	1	670
54	20	Un-related	morepheme	subsequent syllable	1	618
54	21	Un-related	morepheme	subsequent syllable	1	692
54	22	Un-related	morepheme	subsequent syllable	1	762
54	23	Un-related	morepheme	subsequent syllable	1	613
54	24	Un-related	morepheme	subsequent syllable	1	711
55	1	Related	morepheme	subsequent syllable	1	716
55	2	Related	morepheme	subsequent syllable	1	1015
55	3	Related	morepheme	subsequent syllable	1	869
55	4	Related	morepheme	subsequent syllable	1	799
55	5	Related	morepheme	subsequent syllable	1	725
55	6	Related	morepheme	subsequent syllable	1	603
55	7	Un-related	morepheme	subsequent syllable	1	764
55	8	Un-related	morepheme	subsequent syllable	1	791
55	9	Un-related	morepheme	subsequent syllable	1	1443
55	10	Un-related	morepheme	subsequent syllable	1	857
55	11	Un-related	morepheme	subsequent syllable	1	1149
55	12	Un-related	morepheme	subsequent syllable	1	799
55	13	Un-related	morepheme	subsequent syllable	1	607
55	14	Related	morepheme	subsequent syllable	1	676
55	15	Related	morepheme	subsequent syllable	1	1882
55	16	Related	morepheme	subsequent syllable	1	725
55	17	Related	morepheme	subsequent syllable	1	714
55	18	Related	morepheme	subsequent syllable	1	1247
55	19	Related	morepheme	subsequent syllable	1	628
55	20	Un-related	morepheme	subsequent syllable	1	735
55	21	Un-related	morepheme	subsequent syllable	1	780
55	22	Un-related	morepheme	subsequent syllable	1	629
55	23	Un-related	morepheme	subsequent syllable	1	1340
55	24	Un-related	morepheme	subsequent syllable	1	786
56	1	Related	morepheme	subsequent syllable	1	764
56	2	Related	morepheme	subsequent syllable	1	696
56	3	Related	morepheme	subsequent syllable	1	1086
56	4	Related	morepheme	subsequent syllable	1	914
56	5	Related	morepheme	subsequent syllable	1	911
56	6	Related	morepheme	subsequent syllable	1	442
56	7	Un-related	morepheme	subsequent syllable	1	735
56	8	Un-related	morepheme	subsequent syllable	1	1075
56	9	Un-related	morepheme	subsequent syllable	1	630
56	10	Un-related	morepheme	subsequent syllable	1	678
56	11	Un-related	morepheme	subsequent syllable	1	992
56	12	Un-related	morepheme	subsequent syllable	1	801
56	13	Un-related	morepheme	subsequent syllable	1	713
56	14	Related	morepheme	subsequent syllable	1	953
56	15	Related	morepheme	subsequent syllable	1	776
56	16	Related	morepheme	subsequent syllable	1	687
56	17	Related	morepheme	subsequent syllable	1	743
56	18	Related	morepheme	subsequent syllable	1	542
56	19	Related	morepheme	subsequent syllable	1	478
56	20	Un-related	morepheme	subsequent syllable	1	751
56	21	Un-related	morepheme	subsequent syllable	1	695
56	22	Un-related	morepheme	subsequent syllable	1	470
56	23	Un-related	morepheme	subsequent syllable	1	474
56	24	Un-related	morepheme	subsequent syllable	1	422
57	1	Related	morepheme	subsequent syllable	1	732
57	2	Related	morepheme	subsequent syllable	1	838
57	3	Related	morepheme	subsequent syllable	1	915
57	4	Related	morepheme	subsequent syllable	0	0
57	5	Related	morepheme	subsequent syllable	1	644
57	6	Related	morepheme	subsequent syllable	1	594
57	7	Un-related	morepheme	subsequent syllable	1	742
57	8	Un-related	morepheme	subsequent syllable	1	682
57	9	Un-related	morepheme	subsequent syllable	1	881
57	10	Un-related	morepheme	subsequent syllable	1	657
57	11	Un-related	morepheme	subsequent syllable	1	830
57	12	Un-related	morepheme	subsequent syllable	1	723
57	13	Un-related	morepheme	subsequent syllable	1	769
57	14	Related	morepheme	subsequent syllable	1	926
57	15	Related	morepheme	subsequent syllable	1	1164
57	16	Related	morepheme	subsequent syllable	1	592
57	17	Related	morepheme	subsequent syllable	1	688
57	18	Related	morepheme	subsequent syllable	1	642
57	19	Related	morepheme	subsequent syllable	1	636
57	20	Un-related	morepheme	subsequent syllable	1	661
57	21	Un-related	morepheme	subsequent syllable	1	534
57	22	Un-related	morepheme	subsequent syllable	1	646
57	23	Un-related	morepheme	subsequent syllable	1	940
57	24	Un-related	morepheme	subsequent syllable	1	603
58	1	Related	morepheme	subsequent syllable	1	667
58	2	Related	morepheme	subsequent syllable	1	747
58	3	Related	morepheme	subsequent syllable	1	814
58	4	Related	morepheme	subsequent syllable	1	753
58	5	Related	morepheme	subsequent syllable	1	567
58	6	Related	morepheme	subsequent syllable	1	550
58	7	Un-related	morepheme	subsequent syllable	1	646
58	8	Un-related	morepheme	subsequent syllable	1	525
58	9	Un-related	morepheme	subsequent syllable	1	662
58	10	Un-related	morepheme	subsequent syllable	1	651
58	11	Un-related	morepheme	subsequent syllable	0	0
58	12	Un-related	morepheme	subsequent syllable	1	666
58	13	Un-related	morepheme	subsequent syllable	1	666
58	14	Related	morepheme	subsequent syllable	1	827
58	15	Related	morepheme	subsequent syllable	1	663
58	16	Related	morepheme	subsequent syllable	1	857
58	17	Related	morepheme	subsequent syllable	1	697
58	18	Related	morepheme	subsequent syllable	1	526
58	19	Related	morepheme	subsequent syllable	1	552
58	20	Un-related	morepheme	subsequent syllable	1	655
58	21	Un-related	morepheme	subsequent syllable	1	853
58	22	Un-related	morepheme	subsequent syllable	1	731
58	23	Un-related	morepheme	subsequent syllable	1	576
58	24	Un-related	morepheme	subsequent syllable	1	613
59	1	Related	morepheme	subsequent syllable	1	1121
59	2	Related	morepheme	subsequent syllable	1	802
59	3	Related	morepheme	subsequent syllable	1	905
59	4	Related	morepheme	subsequent syllable	1	780
59	5	Related	morepheme	subsequent syllable	1	651
59	6	Related	morepheme	subsequent syllable	1	671
59	7	Un-related	morepheme	subsequent syllable	1	556
59	8	Un-related	morepheme	subsequent syllable	1	746
59	9	Un-related	morepheme	subsequent syllable	1	576
59	10	Un-related	morepheme	subsequent syllable	1	518
59	11	Un-related	morepheme	subsequent syllable	1	695
59	12	Un-related	morepheme	subsequent syllable	0	0
59	13	Un-related	morepheme	subsequent syllable	1	625
59	14	Related	morepheme	subsequent syllable	1	756
59	15	Related	morepheme	subsequent syllable	1	696
59	16	Related	morepheme	subsequent syllable	1	616
59	17	Related	morepheme	subsequent syllable	1	582
59	18	Related	morepheme	subsequent syllable	1	532
59	19	Related	morepheme	subsequent syllable	1	669
59	20	Un-related	morepheme	subsequent syllable	1	532
59	21	Un-related	morepheme	subsequent syllable	1	801
59	22	Un-related	morepheme	subsequent syllable	1	626
59	23	Un-related	morepheme	subsequent syllable	1	635
59	24	Un-related	morepheme	subsequent syllable	1	783
60	1	Related	morepheme	subsequent syllable	1	542
60	2	Related	morepheme	subsequent syllable	1	998
60	3	Related	morepheme	subsequent syllable	1	810
60	4	Related	morepheme	subsequent syllable	1	789
60	5	Related	morepheme	subsequent syllable	1	800
60	6	Related	morepheme	subsequent syllable	1	1028
60	7	Un-related	morepheme	subsequent syllable	1	588
60	8	Un-related	morepheme	subsequent syllable	1	737
60	9	Un-related	morepheme	subsequent syllable	1	594
60	10	Un-related	morepheme	subsequent syllable	1	682
60	11	Un-related	morepheme	subsequent syllable	1	723
60	12	Un-related	morepheme	subsequent syllable	1	821
60	13	Un-related	morepheme	subsequent syllable	1	1058
60	14	Related	morepheme	subsequent syllable	1	683
60	15	Related	morepheme	subsequent syllable	1	1574
60	16	Related	morepheme	subsequent syllable	1	608
60	17	Related	morepheme	subsequent syllable	1	655
60	18	Related	morepheme	subsequent syllable	1	599
60	19	Related	morepheme	subsequent syllable	1	648
60	20	Un-related	morepheme	subsequent syllable	1	692
60	21	Un-related	morepheme	subsequent syllable	1	717
60	22	Un-related	morepheme	subsequent syllable	1	693
60	23	Un-related	morepheme	subsequent syllable	1	571
60	24	Un-related	morepheme	subsequent syllable	1	793
61	1	Un-related	morepheme	subsequent syllable	1	656
61	2	Un-related	morepheme	subsequent syllable	1	716
61	3	Un-related	morepheme	subsequent syllable	1	709
61	4	Un-related	morepheme	subsequent syllable	1	570
61	5	Un-related	morepheme	subsequent syllable	1	543
61	6	Un-related	morepheme	subsequent syllable	1	578
61	7	Related	morepheme	subsequent syllable	1	653
61	8	Related	morepheme	subsequent syllable	1	639
61	9	Related	morepheme	subsequent syllable	1	643
61	10	Related	morepheme	subsequent syllable	1	595
61	11	Related	morepheme	subsequent syllable	1	698
61	12	Related	morepheme	subsequent syllable	1	583
61	13	Related	morepheme	subsequent syllable	1	520
61	14	Un-related	morepheme	subsequent syllable	1	583
61	15	Un-related	morepheme	subsequent syllable	1	661
61	16	Un-related	morepheme	subsequent syllable	1	601
61	17	Un-related	morepheme	subsequent syllable	1	488
61	18	Un-related	morepheme	subsequent syllable	1	569
61	19	Un-related	morepheme	subsequent syllable	1	582
61	20	Related	morepheme	subsequent syllable	1	829
61	21	Related	morepheme	subsequent syllable	1	585
61	22	Related	morepheme	subsequent syllable	1	584
61	23	Related	morepheme	subsequent syllable	1	545
61	24	Related	morepheme	subsequent syllable	1	525
62	1	Un-related	morepheme	subsequent syllable	1	572
62	2	Un-related	morepheme	subsequent syllable	1	813
62	3	Un-related	morepheme	subsequent syllable	1	755
62	4	Un-related	morepheme	subsequent syllable	1	566
62	5	Un-related	morepheme	subsequent syllable	1	1131
62	6	Un-related	morepheme	subsequent syllable	1	569
62	7	Related	morepheme	subsequent syllable	1	576
62	8	Related	morepheme	subsequent syllable	1	645
62	9	Related	morepheme	subsequent syllable	1	711
62	10	Related	morepheme	subsequent syllable	1	556
62	11	Related	morepheme	subsequent syllable	1	693
62	12	Related	morepheme	subsequent syllable	1	641
62	13	Related	morepheme	subsequent syllable	1	516
62	14	Un-related	morepheme	subsequent syllable	1	643
62	15	Un-related	morepheme	subsequent syllable	1	656
62	16	Un-related	morepheme	subsequent syllable	1	593
62	17	Un-related	morepheme	subsequent syllable	1	524
62	18	Un-related	morepheme	subsequent syllable	1	564
62	19	Un-related	morepheme	subsequent syllable	1	579
62	20	Related	morepheme	subsequent syllable	1	736
62	21	Related	morepheme	subsequent syllable	1	619
62	22	Related	morepheme	subsequent syllable	1	845
62	23	Related	morepheme	subsequent syllable	1	576
62	24	Related	morepheme	subsequent syllable	1	589
63	1	Un-related	morepheme	subsequent syllable	1	503
63	2	Un-related	morepheme	subsequent syllable	1	814
63	3	Un-related	morepheme	subsequent syllable	1	757
63	4	Un-related	morepheme	subsequent syllable	1	992
63	5	Un-related	morepheme	subsequent syllable	0	0
63	6	Un-related	morepheme	subsequent syllable	1	561
63	7	Related	morepheme	subsequent syllable	1	810
63	8	Related	morepheme	subsequent syllable	1	829
63	9	Related	morepheme	subsequent syllable	1	751
63	10	Related	morepheme	subsequent syllable	1	509
63	11	Related	morepheme	subsequent syllable	1	616
63	12	Related	morepheme	subsequent syllable	1	565
63	13	Related	morepheme	subsequent syllable	1	516
63	14	Un-related	morepheme	subsequent syllable	1	604
63	15	Un-related	morepheme	subsequent syllable	1	1199
63	16	Un-related	morepheme	subsequent syllable	1	1008
63	17	Un-related	morepheme	subsequent syllable	1	523
63	18	Un-related	morepheme	subsequent syllable	1	758
63	19	Un-related	morepheme	subsequent syllable	1	581
63	20	Related	morepheme	subsequent syllable	1	957
63	21	Related	morepheme	subsequent syllable	1	655
63	22	Related	morepheme	subsequent syllable	1	764
63	23	Related	morepheme	subsequent syllable	1	614
63	24	Related	morepheme	subsequent syllable	1	842
64	1	Un-related	morepheme	subsequent syllable	1	992
64	2	Un-related	morepheme	subsequent syllable	1	592
64	3	Un-related	morepheme	subsequent syllable	0	0
64	4	Un-related	morepheme	subsequent syllable	1	537
64	5	Un-related	morepheme	subsequent syllable	1	581
64	6	Un-related	morepheme	subsequent syllable	1	495
64	7	Related	morepheme	subsequent syllable	1	447
64	8	Related	morepheme	subsequent syllable	1	520
64	9	Related	morepheme	subsequent syllable	1	481
64	10	Related	morepheme	subsequent syllable	1	433
64	11	Related	morepheme	subsequent syllable	1	540
64	12	Related	morepheme	subsequent syllable	1	957
64	13	Related	morepheme	subsequent syllable	1	672
64	14	Un-related	morepheme	subsequent syllable	1	435
64	15	Un-related	morepheme	subsequent syllable	0	0
64	16	Un-related	morepheme	subsequent syllable	1	433
64	17	Un-related	morepheme	subsequent syllable	1	603
64	18	Un-related	morepheme	subsequent syllable	1	488
64	19	Un-related	morepheme	subsequent syllable	1	457
64	20	Related	morepheme	subsequent syllable	1	581
64	21	Related	morepheme	subsequent syllable	1	582
64	22	Related	morepheme	subsequent syllable	0	0
64	23	Related	morepheme	subsequent syllable	1	461
64	24	Related	morepheme	subsequent syllable	0	0
65	1	Un-related	morepheme	subsequent syllable	1	539
65	2	Un-related	morepheme	subsequent syllable	1	657
65	3	Un-related	morepheme	subsequent syllable	1	724
65	4	Un-related	morepheme	subsequent syllable	1	604
65	5	Un-related	morepheme	subsequent syllable	1	492
65	6	Un-related	morepheme	subsequent syllable	1	482
65	7	Related	morepheme	subsequent syllable	1	595
65	8	Related	morepheme	subsequent syllable	1	635
65	9	Related	morepheme	subsequent syllable	1	518
65	10	Related	morepheme	subsequent syllable	1	509
65	11	Related	morepheme	subsequent syllable	1	622
65	12	Related	morepheme	subsequent syllable	1	688
65	13	Related	morepheme	subsequent syllable	1	594
65	14	Un-related	morepheme	subsequent syllable	0	0
65	15	Un-related	morepheme	subsequent syllable	0	0
65	16	Un-related	morepheme	subsequent syllable	1	662
65	17	Un-related	morepheme	subsequent syllable	1	603
65	18	Un-related	morepheme	subsequent syllable	1	525
65	19	Un-related	morepheme	subsequent syllable	1	802
65	20	Related	morepheme	subsequent syllable	1	737
65	21	Related	morepheme	subsequent syllable	1	1005
65	22	Related	morepheme	subsequent syllable	1	651
65	23	Related	morepheme	subsequent syllable	1	576
65	24	Related	morepheme	subsequent syllable	1	523
66	1	Un-related	morepheme	subsequent syllable	0	0
66	2	Un-related	morepheme	subsequent syllable	1	817
66	3	Un-related	morepheme	subsequent syllable	1	1164
66	4	Un-related	morepheme	subsequent syllable	1	926
66	5	Un-related	morepheme	subsequent syllable	1	816
66	6	Un-related	morepheme	subsequent syllable	1	740
66	7	Related	morepheme	subsequent syllable	1	949
66	8	Related	morepheme	subsequent syllable	1	1025
66	9	Related	morepheme	subsequent syllable	1	869
66	10	Related	morepheme	subsequent syllable	1	939
66	11	Related	morepheme	subsequent syllable	1	1005
66	12	Related	morepheme	subsequent syllable	1	842
66	13	Related	morepheme	subsequent syllable	1	904
66	14	Un-related	morepheme	subsequent syllable	1	958
66	15	Un-related	morepheme	subsequent syllable	1	890
66	16	Un-related	morepheme	subsequent syllable	1	857
66	17	Un-related	morepheme	subsequent syllable	1	757
66	18	Un-related	morepheme	subsequent syllable	1	720
66	19	Un-related	morepheme	subsequent syllable	1	883
66	20	Related	morepheme	subsequent syllable	1	1117
66	21	Related	morepheme	subsequent syllable	1	696
66	22	Related	morepheme	subsequent syllable	1	923
66	23	Related	morepheme	subsequent syllable	1	733
66	24	Related	morepheme	subsequent syllable	1	1017
67	1	Un-related	morepheme	subsequent syllable	1	611
67	2	Un-related	morepheme	subsequent syllable	1	507
67	3	Un-related	morepheme	subsequent syllable	1	646
67	4	Un-related	morepheme	subsequent syllable	1	567
67	5	Un-related	morepheme	subsequent syllable	1	545
67	6	Un-related	morepheme	subsequent syllable	1	461
67	7	Related	morepheme	subsequent syllable	1	586
67	8	Related	morepheme	subsequent syllable	1	599
67	9	Related	morepheme	subsequent syllable	1	637
67	10	Related	morepheme	subsequent syllable	1	473
67	11	Related	morepheme	subsequent syllable	1	580
67	12	Related	morepheme	subsequent syllable	1	536
67	13	Related	morepheme	subsequent syllable	1	596
67	14	Un-related	morepheme	subsequent syllable	1	537
67	15	Un-related	morepheme	subsequent syllable	1	812
67	16	Un-related	morepheme	subsequent syllable	1	484
67	17	Un-related	morepheme	subsequent syllable	1	564
67	18	Un-related	morepheme	subsequent syllable	1	567
67	19	Un-related	morepheme	subsequent syllable	1	538
67	20	Related	morepheme	subsequent syllable	1	709
67	21	Related	morepheme	subsequent syllable	1	582
67	22	Related	morepheme	subsequent syllable	1	1004
67	23	Related	morepheme	subsequent syllable	1	463
67	24	Related	morepheme	subsequent syllable	1	557
68	1	Un-related	morepheme	subsequent syllable	1	538
68	2	Un-related	morepheme	subsequent syllable	1	627
68	3	Un-related	morepheme	subsequent syllable	1	775
68	4	Un-related	morepheme	subsequent syllable	1	454
68	5	Un-related	morepheme	subsequent syllable	1	699
68	6	Un-related	morepheme	subsequent syllable	1	540
68	7	Related	morepheme	subsequent syllable	1	642
68	8	Related	morepheme	subsequent syllable	1	562
68	9	Related	morepheme	subsequent syllable	1	603
68	10	Related	morepheme	subsequent syllable	1	594
68	11	Related	morepheme	subsequent syllable	1	513
68	12	Related	morepheme	subsequent syllable	1	591
68	13	Related	morepheme	subsequent syllable	1	490
68	14	Un-related	morepheme	subsequent syllable	1	607
68	15	Un-related	morepheme	subsequent syllable	1	776
68	16	Un-related	morepheme	subsequent syllable	1	921
68	17	Un-related	morepheme	subsequent syllable	1	528
68	18	Un-related	morepheme	subsequent syllable	1	624
68	19	Un-related	morepheme	subsequent syllable	0	0
68	20	Related	morepheme	subsequent syllable	1	761
68	21	Related	morepheme	subsequent syllable	1	584
68	22	Related	morepheme	subsequent syllable	1	621
68	23	Related	morepheme	subsequent syllable	1	633
68	24	Related	morepheme	subsequent syllable	1	600
69	1	Un-related	morepheme	subsequent syllable	1	550
69	2	Un-related	morepheme	subsequent syllable	1	710
69	3	Un-related	morepheme	subsequent syllable	0	0
69	4	Un-related	morepheme	subsequent syllable	1	726
69	5	Un-related	morepheme	subsequent syllable	1	634
69	6	Un-related	morepheme	subsequent syllable	1	633
69	7	Related	morepheme	subsequent syllable	1	618
69	8	Related	morepheme	subsequent syllable	1	759
69	9	Related	morepheme	subsequent syllable	1	568
69	10	Related	morepheme	subsequent syllable	1	677
69	11	Related	morepheme	subsequent syllable	1	817
69	12	Related	morepheme	subsequent syllable	1	631
69	13	Related	morepheme	subsequent syllable	1	677
69	14	Un-related	morepheme	subsequent syllable	1	559
69	15	Un-related	morepheme	subsequent syllable	1	895
69	16	Un-related	morepheme	subsequent syllable	1	608
69	17	Un-related	morepheme	subsequent syllable	1	645
69	18	Un-related	morepheme	subsequent syllable	1	695
69	19	Un-related	morepheme	subsequent syllable	1	622
69	20	Related	morepheme	subsequent syllable	1	606
69	21	Related	morepheme	subsequent syllable	1	681
69	22	Related	morepheme	subsequent syllable	1	643
69	23	Related	morepheme	subsequent syllable	1	703
69	24	Related	morepheme	subsequent syllable	1	644
70	1	Un-related	morepheme	subsequent syllable	1	630
70	2	Un-related	morepheme	subsequent syllable	1	554
70	3	Un-related	morepheme	subsequent syllable	1	690
70	4	Un-related	morepheme	subsequent syllable	1	725
70	5	Un-related	morepheme	subsequent syllable	1	714
70	6	Un-related	morepheme	subsequent syllable	1	557
70	7	Related	morepheme	subsequent syllable	1	687
70	8	Related	morepheme	subsequent syllable	1	564
70	9	Related	morepheme	subsequent syllable	1	538
70	10	Related	morepheme	subsequent syllable	1	522
70	11	Related	morepheme	subsequent syllable	1	662
70	12	Related	morepheme	subsequent syllable	1	601
70	13	Related	morepheme	subsequent syllable	1	561
70	14	Un-related	morepheme	subsequent syllable	1	589
70	15	Un-related	morepheme	subsequent syllable	1	661
70	16	Un-related	morepheme	subsequent syllable	1	685
70	17	Un-related	morepheme	subsequent syllable	1	606
70	18	Un-related	morepheme	subsequent syllable	1	610
70	19	Un-related	morepheme	subsequent syllable	1	585
70	20	Related	morepheme	subsequent syllable	1	567
70	21	Related	morepheme	subsequent syllable	1	624
70	22	Related	morepheme	subsequent syllable	1	548
70	23	Related	morepheme	subsequent syllable	1	549
70	24	Related	morepheme	subsequent syllable	1	567
71	1	Un-related	morepheme	subsequent syllable	1	584
71	2	Un-related	morepheme	subsequent syllable	1	566
71	3	Un-related	morepheme	subsequent syllable	0	0
71	4	Un-related	morepheme	subsequent syllable	1	728
71	5	Un-related	morepheme	subsequent syllable	1	669
71	6	Un-related	morepheme	subsequent syllable	1	591
71	7	Related	morepheme	subsequent syllable	1	649
71	8	Related	morepheme	subsequent syllable	1	759
71	9	Related	morepheme	subsequent syllable	1	648
71	10	Related	morepheme	subsequent syllable	1	641
71	11	Related	morepheme	subsequent syllable	1	672
71	12	Related	morepheme	subsequent syllable	1	576
71	13	Related	morepheme	subsequent syllable	1	563
71	14	Un-related	morepheme	subsequent syllable	1	634
71	15	Un-related	morepheme	subsequent syllable	1	895
71	16	Un-related	morepheme	subsequent syllable	1	535
71	17	Un-related	morepheme	subsequent syllable	1	492
71	18	Un-related	morepheme	subsequent syllable	1	493
71	19	Un-related	morepheme	subsequent syllable	1	508
71	20	Related	morepheme	subsequent syllable	1	651
71	21	Related	morepheme	subsequent syllable	1	782
71	22	Related	morepheme	subsequent syllable	1	824
71	23	Related	morepheme	subsequent syllable	1	512
71	24	Related	morepheme	subsequent syllable	1	532
72	1	Un-related	morepheme	subsequent syllable	1	556
72	2	Un-related	morepheme	subsequent syllable	1	684
72	3	Un-related	morepheme	subsequent syllable	1	687
72	4	Un-related	morepheme	subsequent syllable	1	805
72	5	Un-related	morepheme	subsequent syllable	1	966
72	6	Un-related	morepheme	subsequent syllable	1	553
72	7	Related	morepheme	subsequent syllable	1	639
72	8	Related	morepheme	subsequent syllable	1	644
72	9	Related	morepheme	subsequent syllable	1	607
72	10	Related	morepheme	subsequent syllable	1	564
72	11	Related	morepheme	subsequent syllable	1	662
72	12	Related	morepheme	subsequent syllable	1	558
72	13	Related	morepheme	subsequent syllable	1	640
72	14	Un-related	morepheme	subsequent syllable	1	633
72	15	Un-related	morepheme	subsequent syllable	1	741
72	16	Un-related	morepheme	subsequent syllable	1	692
72	17	Un-related	morepheme	subsequent syllable	1	659
72	18	Un-related	morepheme	subsequent syllable	1	611
72	19	Un-related	morepheme	subsequent syllable	1	547
72	20	Related	morepheme	subsequent syllable	1	692
72	21	Related	morepheme	subsequent syllable	1	704
72	22	Related	morepheme	subsequent syllable	1	628
72	23	Related	morepheme	subsequent syllable	1	628
72	24	Related	morepheme	subsequent syllable	1	1073
73	1	Un-related	morepheme	subsequent syllable	1	857
73	2	Un-related	morepheme	subsequent syllable	1	1062
73	3	Un-related	morepheme	subsequent syllable	1	1028
73	4	Un-related	morepheme	subsequent syllable	1	1231
73	5	Un-related	morepheme	subsequent syllable	1	746
73	6	Un-related	morepheme	subsequent syllable	1	786
73	7	Related	morepheme	subsequent syllable	1	748
73	8	Related	morepheme	subsequent syllable	1	721
73	9	Related	morepheme	subsequent syllable	1	928
73	10	Related	morepheme	subsequent syllable	1	720
73	11	Related	morepheme	subsequent syllable	1	896
73	12	Related	morepheme	subsequent syllable	1	989
73	13	Related	morepheme	subsequent syllable	1	950
73	14	Un-related	morepheme	subsequent syllable	1	840
73	15	Un-related	morepheme	subsequent syllable	1	858
73	16	Un-related	morepheme	subsequent syllable	1	1082
73	17	Un-related	morepheme	subsequent syllable	1	803
73	18	Un-related	morepheme	subsequent syllable	1	690
73	19	Un-related	morepheme	subsequent syllable	1	831
73	20	Related	morepheme	subsequent syllable	0	0
73	21	Related	morepheme	subsequent syllable	1	821
73	22	Related	morepheme	subsequent syllable	1	785
73	23	Related	morepheme	subsequent syllable	1	706
73	24	Related	morepheme	subsequent syllable	1	572
74	1	Un-related	morepheme	subsequent syllable	1	973
74	2	Un-related	morepheme	subsequent syllable	1	792
74	3	Un-related	morepheme	subsequent syllable	1	876
74	4	Un-related	morepheme	subsequent syllable	1	805
74	5	Un-related	morepheme	subsequent syllable	1	709
74	6	Un-related	morepheme	subsequent syllable	1	670
74	7	Related	morepheme	subsequent syllable	1	945
74	8	Related	morepheme	subsequent syllable	1	838
74	9	Related	morepheme	subsequent syllable	1	852
74	10	Related	morepheme	subsequent syllable	1	836
74	11	Related	morepheme	subsequent syllable	1	780
74	12	Related	morepheme	subsequent syllable	1	611
74	13	Related	morepheme	subsequent syllable	1	1027
74	14	Un-related	morepheme	subsequent syllable	1	946
74	15	Un-related	morepheme	subsequent syllable	1	818
74	16	Un-related	morepheme	subsequent syllable	1	809
74	17	Un-related	morepheme	subsequent syllable	1	880
74	18	Un-related	morepheme	subsequent syllable	1	920
74	19	Un-related	morepheme	subsequent syllable	0	0
74	20	Related	morepheme	subsequent syllable	1	1079
74	21	Related	morepheme	subsequent syllable	1	1248
74	22	Related	morepheme	subsequent syllable	1	979
74	23	Related	morepheme	subsequent syllable	1	666
74	24	Related	morepheme	subsequent syllable	1	763
75	1	Un-related	morepheme	subsequent syllable	1	704
75	2	Un-related	morepheme	subsequent syllable	1	1027
75	3	Un-related	morepheme	subsequent syllable	1	1078
75	4	Un-related	morepheme	subsequent syllable	1	957
75	5	Un-related	morepheme	subsequent syllable	1	814
75	6	Un-related	morepheme	subsequent syllable	1	1470
75	7	Related	morepheme	subsequent syllable	1	792
75	8	Related	morepheme	subsequent syllable	1	796
75	9	Related	morepheme	subsequent syllable	1	758
75	10	Related	morepheme	subsequent syllable	1	683
75	11	Related	morepheme	subsequent syllable	1	952
75	12	Related	morepheme	subsequent syllable	1	800
75	13	Related	morepheme	subsequent syllable	1	1384
75	14	Un-related	morepheme	subsequent syllable	1	933
75	15	Un-related	morepheme	subsequent syllable	1	894
75	16	Un-related	morepheme	subsequent syllable	1	843
75	17	Un-related	morepheme	subsequent syllable	1	955
75	18	Un-related	morepheme	subsequent syllable	1	918
75	19	Un-related	morepheme	subsequent syllable	1	814
75	20	Related	morepheme	subsequent syllable	0	0
75	21	Related	morepheme	subsequent syllable	1	855
75	22	Related	morepheme	subsequent syllable	1	892
75	23	Related	morepheme	subsequent syllable	0	0
75	24	Related	morepheme	subsequent syllable	1	639
76	1	Un-related	morepheme	subsequent syllable	1	734
76	2	Un-related	morepheme	subsequent syllable	1	485
76	3	Un-related	morepheme	subsequent syllable	1	725
76	4	Un-related	morepheme	subsequent syllable	1	764
76	5	Un-related	morepheme	subsequent syllable	1	662
76	6	Un-related	morepheme	subsequent syllable	1	543
76	7	Related	morepheme	subsequent syllable	1	517
76	8	Related	morepheme	subsequent syllable	1	718
76	9	Related	morepheme	subsequent syllable	1	566
76	10	Related	morepheme	subsequent syllable	1	597
76	11	Related	morepheme	subsequent syllable	1	776
76	12	Related	morepheme	subsequent syllable	1	665
76	13	Related	morepheme	subsequent syllable	1	715
76	14	Un-related	morepheme	subsequent syllable	1	512
76	15	Un-related	morepheme	subsequent syllable	1	662
76	16	Un-related	morepheme	subsequent syllable	1	968
76	17	Un-related	morepheme	subsequent syllable	1	607
76	18	Un-related	morepheme	subsequent syllable	1	492
76	19	Un-related	morepheme	subsequent syllable	1	505
76	20	Related	morepheme	subsequent syllable	1	538
76	21	Related	morepheme	subsequent syllable	1	779
76	22	Related	morepheme	subsequent syllable	1	740
76	23	Related	morepheme	subsequent syllable	1	547
76	24	Related	morepheme	subsequent syllable	1	566
77	1	Un-related	morepheme	subsequent syllable	1	658
77	2	Un-related	morepheme	subsequent syllable	1	681
77	3	Un-related	morepheme	subsequent syllable	1	679
77	4	Un-related	morepheme	subsequent syllable	1	532
77	5	Un-related	morepheme	subsequent syllable	1	509
77	6	Un-related	morepheme	subsequent syllable	1	584
77	7	Related	morepheme	subsequent syllable	1	821
77	8	Related	morepheme	subsequent syllable	1	797
77	9	Related	morepheme	subsequent syllable	1	605
77	10	Related	morepheme	subsequent syllable	1	637
77	11	Related	morepheme	subsequent syllable	1	778
77	12	Related	morepheme	subsequent syllable	1	591
77	13	Related	morepheme	subsequent syllable	1	560
77	14	Un-related	morepheme	subsequent syllable	1	666
77	15	Un-related	morepheme	subsequent syllable	1	624
77	16	Un-related	morepheme	subsequent syllable	1	686
77	17	Un-related	morepheme	subsequent syllable	1	608
77	18	Un-related	morepheme	subsequent syllable	1	933
77	19	Un-related	morepheme	subsequent syllable	1	505
77	20	Related	morepheme	subsequent syllable	1	760
77	21	Related	morepheme	subsequent syllable	1	665
77	22	Related	morepheme	subsequent syllable	1	947
77	23	Related	morepheme	subsequent syllable	1	509
77	24	Related	morepheme	subsequent syllable	1	684
78	1	Un-related	morepheme	subsequent syllable	1	542
78	2	Un-related	morepheme	subsequent syllable	1	564
78	3	Un-related	morepheme	subsequent syllable	1	797
78	4	Un-related	morepheme	subsequent syllable	1	532
78	5	Un-related	morepheme	subsequent syllable	1	510
78	6	Un-related	morepheme	subsequent syllable	1	546
78	7	Related	morepheme	subsequent syllable	1	631
78	8	Related	morepheme	subsequent syllable	1	485
78	9	Related	morepheme	subsequent syllable	1	615
78	10	Related	morepheme	subsequent syllable	1	599
78	11	Related	morepheme	subsequent syllable	1	623
78	12	Related	morepheme	subsequent syllable	1	567
78	13	Related	morepheme	subsequent syllable	1	523
78	14	Un-related	morepheme	subsequent syllable	1	497
78	15	Un-related	morepheme	subsequent syllable	1	1089
78	16	Un-related	morepheme	subsequent syllable	1	572
78	17	Un-related	morepheme	subsequent syllable	1	489
78	18	Un-related	morepheme	subsequent syllable	1	516
78	19	Un-related	morepheme	subsequent syllable	1	700
78	20	Related	morepheme	subsequent syllable	1	725
78	21	Related	morepheme	subsequent syllable	1	549
78	22	Related	morepheme	subsequent syllable	1	511
78	23	Related	morepheme	subsequent syllable	1	549
78	24	Related	morepheme	subsequent syllable	1	624
79	1	Un-related	morepheme	subsequent syllable	1	737
79	2	Un-related	morepheme	subsequent syllable	1	826
79	3	Un-related	morepheme	subsequent syllable	1	788
79	4	Un-related	morepheme	subsequent syllable	1	882
79	5	Un-related	morepheme	subsequent syllable	1	783
79	6	Un-related	morepheme	subsequent syllable	1	550
79	7	Related	morepheme	subsequent syllable	1	661
79	8	Related	morepheme	subsequent syllable	1	758
79	9	Related	morepheme	subsequent syllable	1	684
79	10	Related	morepheme	subsequent syllable	1	600
79	11	Related	morepheme	subsequent syllable	1	817
79	12	Related	morepheme	subsequent syllable	1	751
79	13	Related	morepheme	subsequent syllable	1	562
79	14	Un-related	morepheme	subsequent syllable	1	768
79	15	Un-related	morepheme	subsequent syllable	1	818
79	16	Un-related	morepheme	subsequent syllable	1	689
79	17	Un-related	morepheme	subsequent syllable	1	569
79	18	Un-related	morepheme	subsequent syllable	1	571
79	19	Un-related	morepheme	subsequent syllable	1	624
79	20	Related	morepheme	subsequent syllable	1	765
79	21	Related	morepheme	subsequent syllable	1	744
79	22	Related	morepheme	subsequent syllable	1	821
79	23	Related	morepheme	subsequent syllable	1	587
79	24	Related	morepheme	subsequent syllable	1	529
80	1	Un-related	morepheme	subsequent syllable	1	1205
80	2	Un-related	morepheme	subsequent syllable	0	0
80	3	Un-related	morepheme	subsequent syllable	1	1076
80	4	Un-related	morepheme	subsequent syllable	1	650
80	5	Un-related	morepheme	subsequent syllable	1	591
80	6	Un-related	morepheme	subsequent syllable	1	707
80	7	Related	morepheme	subsequent syllable	1	950
80	8	Related	morepheme	subsequent syllable	1	953
80	9	Related	morepheme	subsequent syllable	1	648
80	10	Related	morepheme	subsequent syllable	1	679
80	11	Related	morepheme	subsequent syllable	1	935
80	12	Related	morepheme	subsequent syllable	1	637
80	13	Related	morepheme	subsequent syllable	1	950
80	14	Un-related	morepheme	subsequent syllable	1	787
80	15	Un-related	morepheme	subsequent syllable	1	702
80	16	Un-related	morepheme	subsequent syllable	1	845
80	17	Un-related	morepheme	subsequent syllable	1	647
80	18	Un-related	morepheme	subsequent syllable	1	765
80	19	Un-related	morepheme	subsequent syllable	1	662
80	20	Related	morepheme	subsequent syllable	1	844
80	21	Related	morepheme	subsequent syllable	1	674
80	22	Related	morepheme	subsequent syllable	1	712
80	23	Related	morepheme	subsequent syllable	1	743
80	24	Related	morepheme	subsequent syllable	1	646
81	25	Related	word	second morpheme	1	501
81	26	Related	word	second morpheme	1	548
81	27	Related	word	second morpheme	0	0
81	28	Related	word	second morpheme	1	546
81	29	Related	word	second morpheme	1	561
81	30	Un-related	word	second morpheme	1	681
81	31	Un-related	word	second morpheme	1	620
81	32	Un-related	word	second morpheme	1	766
81	33	Un-related	word	second morpheme	1	667
81	34	Un-related	word	second morpheme	1	516
81	35	Un-related	word	second morpheme	0	0
81	36	Un-related	word	second morpheme	1	1201
81	37	Related	word	second morpheme	1	482
81	38	Related	word	second morpheme	1	483
81	39	Related	word	second morpheme	1	588
81	40	Related	word	second morpheme	1	868
81	41	Related	word	second morpheme	1	467
81	42	Related	word	second morpheme	1	846
81	43	Related	word	second morpheme	1	541
81	44	Un-related	word	second morpheme	1	498
81	45	Un-related	word	second morpheme	0	0
81	46	Un-related	word	second morpheme	1	977
81	47	Un-related	word	second morpheme	1	678
81	48	Un-related	word	second morpheme	0	0
82	25	Related	word	second morpheme	1	526
82	26	Related	word	second morpheme	1	588
82	27	Related	word	second morpheme	1	944
82	28	Related	word	second morpheme	1	708
82	29	Related	word	second morpheme	0	0
82	30	Un-related	word	second morpheme	1	596
82	31	Un-related	word	second morpheme	1	666
82	32	Un-related	word	second morpheme	1	577
82	33	Un-related	word	second morpheme	1	670
82	34	Un-related	word	second morpheme	1	522
82	35	Un-related	word	second morpheme	1	767
82	36	Un-related	word	second morpheme	1	501
82	37	Related	word	second morpheme	1	493
82	38	Related	word	second morpheme	1	866
82	39	Related	word	second morpheme	1	664
82	40	Related	word	second morpheme	1	512
82	41	Related	word	second morpheme	1	537
82	42	Related	word	second morpheme	1	834
82	43	Related	word	second morpheme	1	457
82	44	Un-related	word	second morpheme	1	921
82	45	Un-related	word	second morpheme	1	593
82	46	Un-related	word	second morpheme	1	754
82	47	Un-related	word	second morpheme	1	542
82	48	Un-related	word	second morpheme	1	605
83	25	Related	word	second morpheme	1	428
83	26	Related	word	second morpheme	1	471
83	27	Related	word	second morpheme	1	418
83	28	Related	word	second morpheme	1	625
83	29	Related	word	second morpheme	1	503
83	30	Related	word	second morpheme	1	452
83	31	Un-related	word	second morpheme	1	497
83	32	Un-related	word	second morpheme	1	620
83	33	Un-related	word	second morpheme	1	684
83	34	Un-related	word	second morpheme	1	755
83	35	Un-related	word	second morpheme	1	745
83	36	Un-related	word	second morpheme	1	877
83	37	Un-related	word	second morpheme	1	646
83	38	Related	word	second morpheme	1	502
83	39	Related	word	second morpheme	0	0
83	40	Related	word	second morpheme	1	611
83	41	Related	word	second morpheme	1	744
83	42	Related	word	second morpheme	1	487
83	43	Related	word	second morpheme	1	424
83	44	Un-related	word	second morpheme	1	854
83	45	Un-related	word	second morpheme	1	564
83	46	Un-related	word	second morpheme	1	465
83	47	Un-related	word	second morpheme	1	957
83	48	Un-related	word	second morpheme	1	922
84	25	Related	word	second morpheme	1	805
84	26	Related	word	second morpheme	1	543
84	27	Related	word	second morpheme	1	643
84	28	Related	word	second morpheme	1	884
84	29	Related	word	second morpheme	1	717
84	30	Related	word	second morpheme	1	688
84	31	Un-related	word	second morpheme	1	1005
[truncated: 1,841 more rows]
